# Supplementary material for: Ecological Assembly Processes Are Coordinated between Bacterial and Viral Communities in Fractured Shale Ecosystems
Source: mSystems. 2020 Mar 17;5(2):e00098-20. doi: 10.1128/mSystems.00098-20 (PMC7380583; doi:10.1128/mSystems.00098-20)
Supplement: TABLE S2 [file mSystems.00098-20-st002.xlsx]

## Sheet: Sheet1
Mantel Test				Permuted Procrustes Test
	Mantel r	Significance			Sum of squared differences	Scaling factor	Significance
Shriver bNTI	0.628245	0.0041		Shriver bNTI	0.478694	0.722015	0.0087
Wagner bNTI	0.484853	0.0001		Wagner bNTI	0.460012	0.734839	0.0017
Shriver RCBC*	0.745262	0.031		*Given that NA's are introduced when removing comparisons with significant bNTI values, Procrustes can't be run on RCBC.
Wagner RCBC*	0.814904	0.0001
*Only those RCBC comparisons which have insignificant bNTI values were correlated
