# Supplementary material for: Ecological Assembly Processes Are Coordinated between Bacterial and Viral Communities in Fractured Shale Ecosystems
Source: mSystems. 2020 Mar 17;5(2):e00098-20. doi: 10.1128/mSystems.00098-20 (PMC7380583; doi:10.1128/mSystems.00098-20)
Supplement: TABLE S1 [file mSystems.00098-20-st001.xlsx]

## Sheet: metaG_sequencing
sample	Formation	timepoint	total sequencing (bp)	read length	reads	Location	Accession Number
Utica_3_input2_FT	Utica	input	25926890260	151	171701260	JGI-IMG	3300009419
Utica_3_input1_RT	Utica	input	26603938624	151	176185024	JGI-IMG	3300009194
Utica_3_T1	Utica	1	3136131382	151	20769082	JGI-IMG	3300010372
Utica_3_T9	Utica	9	7079485510	151	46884010	JGI-IMG	3300009744
Utica_3_T17	Utica	17	4355844452	151	28846652	JGI-IMG	3300010374
Utica_3_T23	Utica	23	8329763094	151	55163994	JGI-IMG	3300009576
Utica_3_T59	Utica	59	11846352264	151	78452664	JGI-IMG	3300009625
Utica_3_T87	Utica	87	7030271892	151	46558092	JGI-IMG	3300009574
Utica_3_T122	Utica	122	7406509230	151	49049730	JGI-IMG	3300009575
Utica_2_input_FC1	Utica	input	9466847454	151	62694354	JGI-IMG	3300006639
Utica_2_input_HT	Utica	input	10414942932	151	68973132	JGI-IMG	3300007162
Utica_2_input_LW	Utica	input	8762114448	151	58027248	JGI-IMG	3300006862
Utica_2_input_FC2	Utica	input	4138957716	151	27410316	JGI-IMG	3300007165
Utica_2_T86	Utica	86	6415148930	151	42484430	JGI-IMG	3300006782
Utica_2_T87	Utica	87	10523119936	151	69689536	JGI-IMG	3300006633
Utica_2_T88	Utica	88	4430234300	151	29339300	JGI-IMG	3300007158
Utica_2_T92	Utica	92	9797036134	151	64881034	JGI-IMG	3300006632
Utica_2_T94	Utica	94	12361766906	151	81866006	JGI-IMG	3300006807
Utica_2_T96	Utica	96	13115793862	151	86859562	JGI-IMG	3300006866
Utica_2_T98	Utica	98	11225666462	151	74342162	JGI-IMG	3300006634
Utica_2_T105	Utica	105	10997473450	151	72830950	JGI-IMG	3300006631
Utica_2_T112	Utica	112	9239771540	151	61190540	JGI-IMG	3300006630
Utica_2_T126	Utica	126	9939989042	151	65827742	JGI-IMG	3300006781
Utica_2_T140	Utica	140	11101467150	151	73519650	JGI-IMG	3300006629
Utica_2_T154	Utica	154	10720517102	151	70996802	JGI-IMG	3300006628
Utica_2_T175	Utica	175	9712978964	151	64324364	JGI-IMG	3300006780
Utica_2_T204	Utica	204	6927909596	151	45880196	JGI-IMG	3300007157
Utica_2_T302	Utica	302	10461090042	151	69278742	JGI-IMG	3300006798
