# Supplementary material for: Ecological Assembly Processes Are Coordinated between Bacterial and Viral Communities in Fractured Shale Ecosystems
Source: mSystems. 2020 Mar 17;5(2):e00098-20. doi: 10.1128/mSystems.00098-20 (PMC7380583; doi:10.1128/mSystems.00098-20)
Supplement: TEXT S1 [file mSystems.00098-20-s0001.txt]

(Carmichaels_T000_scaffold_219_29:0.13105949034909039619,(Wagner_20140711HT_scaffold_23995_4:0.78947034753440503696,(((Wagner_20140711HT_scaffold_9338_7:0.58560298263708931987,Shriver_Day017_scaffold_3732_7:0.37883155817618185957):0.29153973490988455142[99],((Carmichaels_T000_scaffold_4521_4:0.16868561167478110518,(Carmichaels_T000_scaffold_3968_9:0.05352181689142303245,((MIP5H_20160217_scaffold_1259_16:0.00000100000050002909,Carmichaels_T007_scaffold_728_14:0.00129346959215015248):0.00829323991979095954[100],MIP3H_20160406_scaffold_2944_6:0.06015902362388506064):0.03423100437465319279[99]):0.08940189139781960781[100]):0.16544484510350182527[100],((Wagner_20140711HT_scaffold_24049_2:0.06055910171380876617,((Wagner_20140711LW_scaffold_24953_1:0.03164250920276056450,Wagner_20140711HT_scaffold_31731_3:0.01347283396504202375):0.03186849023541232090[94],Wagner_20140711FC_scaffold_81561_1:0.02845600572951732452):0.04461527739210552346[72]):0.24755057345019496062[100],(Wagner_20141018_scaffold_27_9:0.09809875035620839456,(Wagner_20141022_scaffold_87_4:0.03973269719595379917,Shriver_Day009_scaffold_5003_4:0.05512236860430459739):0.12305325168788773527[100]):0.40054789077192076707[100]):0.03907978106512267208[22]):0.03052246289288380529[13]):0.03600774451336462983[13],((((MIP3H_20151220_scaffold_127_50:0.39976390008919548968,((MIP3H_20151211_scaffold_690_8:0.00132768699057251812,(MIP5H_20151222_scaffold_4659_2:0.00510813129799841340,MIP3H_20151222_scaffold_1529_2:0.00000100000050002909):0.03417002539220708596[71]):0.01997847421811768318[52],(MIP3H_20160203_scaffold_1088_1:0.00157072138669433429,Wagner_20141105_scaffold_634_2:0.00620779181088604391):0.02868596237126017773[75]):0.22644483669363793532[99]):0.04695255710552190265[56],(Wagner_20141012_scaffold_158_15:0.54365331265707839137,Wagner_20141018_scaffold_150_20:0.37925235938792017931):0.22313905349591711680[85]):0.08101522526599561069[12],((Shriver_Input2FT_scaffold_49933_1:0.23508017582487289454,MIP3H_20160203_scaffold_1823_1:0.24469141617983267145):0.08971692412830659102[60],(((MIP3H_20160217_scaffold_536_19:0.00000100000050002909,MIP3H_20160203_scaffold_59_6:0.00149942673470250401):0.27793143450511748060[100],(((Carmichaels_T082_scaffold_4220_5:0.01238167586578084109,(Wagner_20141203_scaffold_3_9:0.00000100000050002909,(MIP3H_20160608_scaffold_198_16:0.00157152697836949237,Shriver_Day009_scaffold_129_19:0.00000100000050002909):0.00157055985372566483[62]):0.02281371639690056227[100]):0.13185670973115393156[100],(Wagner_20141010_scaffold_2028_2:0.13201031721751269044,(MIP5H_20160713_scaffold_30_32:0.01615769710593140465,(MIP5H_20160406_scaffold_1287_9:0.00000100000050002909,MIP3H_20160406_scaffold_149_29:0.00155574847662450682):0.02105781943368546447[94]):0.15934788626008294932[100]):0.03376256845257728789[45]):0.03908049903280157861[50],(MIP3H_20160608_scaffold_287_15:0.11913595474055575785,(MIP5H_20160217_scaffold_7956_1:0.02004164556198565969,((Shriver_Input2RT_scaffold_30389_3:0.03034378591101409561,(MIP3H_20160406_scaffold_4157_5:0.00000100000050002909,MIP3H_20160203_scaffold_8902_1:0.00408836267399579484):0.02619153645288838095[100]):0.00983772496725762897[47],((((((MIP5H_20160303_scaffold_416_14:0.00000100000050002909,MIP3H_20151222_scaffold_539_9:0.00158192835492684575):0.00000100000050002909[35],Shriver_Day087_scaffold_77_4:0.00253576164264910156):0.00158256188890632692[41],MIP5H_20160217_scaffold_8365_3:0.00000100000050002909):0.00317036066067397570[49],(Carmichaels_T000_scaffold_416_30:0.00000100000050002909,(Wagner_20141011_scaffold_293_5:0.00158156688085681714,Wagner_20141119_scaffold_17_39:0.00000100000050002909):0.00158207978479991290[38]):0.00000100000050002909[17]):0.04590595598952264267[100],Carmichaels_T082_scaffold_6627_3:0.03432943515890593544):0.01024322410600520157[59],((MIP3H_20160203_scaffold_3492_5:0.00000100000050002909,Shriver_Input2RT_scaffold_73679_3:0.00338888141014123548):0.00771278878220754607[99],Wagner_20141016_scaffold_66_3:0.00183329184185831973):0.03685787651072446047[100]):0.00895236170809489244[43]):0.00587191057942185613[37]):0.08806481295767740192[98]):0.12017658472929536317[100]):0.08124612327284243263[93]):0.02329252047910815304[24],((((Wagner_20140711HT_scaffold_2542_11:0.55926995330598106015,((((((((Wagner_20140711FC_scaffold_8731_7:0.00322412759516329910,Wagner_20140711HT_scaffold_24375_1:0.02860621826909928722):0.09207536766776507065[92],(Wagner_20140711LW_scaffold_9439_4:0.01199050451557897960,Wagner_20140716FC_scaffold_4060_9:0.00667940458957914495):0.20286217115846286174[100]):0.44298055117365325861[100],(((Wagner_20140716FC_scaffold_7521_3:0.23018172820254947930,Wagner_20140711FC_scaffold_1499_10:0.48885052294316844179):0.10759281173680082522[89],(Wagner_20140711FC_scaffold_1664_26:0.09954496401593582178,((Wagner_20140711HT_scaffold_12019_6:0.11958095295511854406,Wagner_20140711LW_scaffold_7984_3:0.08040052978022382835):0.02443370905224366216[93],(Carmichaels_T000_scaffold_2738_1:0.06614223772958716108,(Wagner_20140711LW_scaffold_56_11:0.03028985569606207698,((Wagner_20140716FC_scaffold_175_7:0.00000100000050002909,Wagner_20140711LW_scaffold_167_18:0.00268503060937983753):0.04107900925684672411[100],(Wagner_20140711HT_scaffold_2912_18:0.00000100000050002909,(Wagner_20140716FC_scaffold_19705_3:0.00239828627383936299,Wagner_20140711LW_scaffold_2981_7:0.00000100000050002909):0.00361066442554293680[86]):0.04195645297405867918[100]):0.01807280581520359294[81]):0.02747379577976855058[85]):0.02803459950173366536[80]):0.06720444405895248385[78]):0.33490008708186758124[100]):0.05386109666103982424[40],(Wagner_20140716FC_scaffold_7312_4:0.28667958023261330691,((Wagner_20140711HT_scaffold_5389_15:0.43926290275738844038,Wagner_20140711FC_scaffold_6085_4:0.20179730748283067343):0.28654084154200970547[100],((Wagner_20140711HT_scaffold_1783_16:0.00198768477439116532,((Wagner_20140711FC_scaffold_24293_3:0.00893345785748241028,Wagner_20140716FC_scaffold_90_21:0.00037810167581950175):0.00520488645613793356[80],Wagner_20140711LW_scaffold_1367_9:0.06089047611988697428):0.00445724867043046074[62]):0.14141717708057444103[100],(Wagner_20140711HT_scaffold_1468_9:0.02757548679847535156,Wagner_20140711FC_scaffold_1708_9:0.05431228587040889261):0.12275445221342004554[100]):0.20270894374143832994[100]):0.05053870993427821146[68]):0.08385956744824035747[95]):0.05006586158209202359[54]):0.03028666493148911981[14],(((Wagner_20140711FC_scaffold_30757_1:0.16944315263687184658,(Wagner_20140711LW_scaffold_26977_4:0.00592696255509226298,(Wagner_20140716FC_scaffold_508_20:0.00000100000050002909,Wagner_20140711HT_scaffold_3908_24:0.00084196388813423905):0.00000100000050002909[100]):0.13666337275950088403[100]):0.30639569437733443769[100],((Wagner_20140711HT_scaffold_696_28:0.00000100000050002909,Wagner_20140711FC_scaffold_12339_4:0.00112456100487366793):0.13841655466963007082[100],((Wagner_20140711HT_scaffold_3938_1:0.14596030655205832760,(Wagner_20140711HT_scaffold_2193_16:0.01999150534190954898,Wagner_20140716FC_scaffold_20846_4:0.00000100000050002909):0.05627307126882636484[96]):0.13408248019602034273[100],(((Wagner_20140716FC_scaffold_1797_5:0.00394745957968352292,Wagner_20140711HT_scaffold_434_10:0.00325582417308221050):0.09518858398687837785[100],((Shriver_Input2FT_scaffold_70265_1:0.06820499358271937818,(Wagner_20140711FC_scaffold_130912_1:0.00706371921495775427,Wagner_20140716FC_scaffold_53220_3:0.04353424645623565903):0.28629465897758571424[100]):0.01856975969688645298[65],(((Wagner_20140711LW_scaffold_8229_4:0.00447162012918071814,Wagner_20140711HT_scaffold_15594_4:0.01619914435292119093):0.02509655722053681301[100],Wagner_20140711FC_scaffold_43359_1:0.04409059543073658854):0.06054218793988910829[100],((Wagner_20140716FC_scaffold_104088_2:0.26690378616043869409,(Wagner_20140716FC_scaffold_9618_1:0.00075905818671932431,Wagner_20140711HT_scaffold_8538_9:0.00112283062897416660):0.11915606698398660546[100]):0.06770482666331902044[78],(Shriver_Day017_scaffold_6880_6:0.04947324716149405915,(((Wagner_20140716FC_scaffold_3891_9:0.01747823573451997431,Wagner_20140711FC_scaffold_3134_17:0.00642755757550502946):0.05625347455935788415[100],(Wagner_20140711HT_scaffold_41253_1:0.01390065940567695307,Wagner_20140716FC_scaffold_57966_1:0.04210197611664570627):0.03031976424396319245[73]):0.02061336365664136888[22],((((Wagner_20140711LW_scaffold_5900_1:0.00668942851306226528,(Wagner_20140716FC_scaffold_22423_4:0.00272237922483834546,Wagner_20140711HT_scaffold_10898_7:0.00521224553434951506):0.00784084456192845995[82]):0.16214204524938483076[100],(Shriver_Input2FT_scaffold_66426_1:0.06086701898392193194,(((Wagner_20140716FC_scaffold_4681_7:0.02769939469847664676,Wagner_20140711FC_scaffold_76794_2:0.02886838674669296723):0.08764561399876379111[100],(Shriver_Input2FT_scaffold_54290_1:0.03388129881024409817,(Wagner_20140711LW_scaffold_25748_4:0.03385406370547716648,(Shriver_Input2FT_scaffold_34251_2:0.00615791665004964284,Shriver_Day017_scaffold_32652_2:0.00469896274446626478):0.01283554876238829703[98]):0.01906792934248775079[62]):0.07501543977110498862[91]):0.05362194165031097109[74],(Shriver_Input2FT_scaffold_58219_2:0.00000100000050002909,(Wagner_20140716FC_scaffold_6097_3:0.00195828609720063085,(Wagner_20140711HT_scaffold_16196_1:0.00107257101545191452,Wagner_20140711FC_scaffold_10699_4:0.00000100000050002909):0.00095793526932604327[83]):0.00937353642973549721[97]):0.04606968694362255368[100]):0.01485842046169855331[38]):0.08582065805213734411[90]):0.08343327860189915512[85],((Shriver_Input2FT_scaffold_27014_6:0.00339311085664502007,Shriver_Day017_scaffold_2347_4:0.00546446431458197292):0.02642922581579082095[98],Wagner_20140711LW_scaffold_38219_5:0.04403948164882325045):0.02371153519898373113[65]):0.07541814421575324112[78],((Wagner_20140716FC_scaffold_5574_8:0.01330856145177682255,(Wagner_20140711FC_scaffold_8045_3:0.00000100000050002909,Wagner_20140711HT_scaffold_9597_7:0.00295361369056377273):0.01151035773053326987[93]):0.07179955737473696364[100],(Wagner_20140716FC_scaffold_17974_2:0.01044098774650457570,(Shriver_Day017_scaffold_30861_2:0.00000100000050002909,(Wagner_20140711LW_scaffold_11102_1:0.00611017046902632890,(Shriver_Input2RT_scaffold_1392_1:0.00000100000050002909,Shriver_Input2FT_scaffold_54649_2:0.00418864438628529113):0.01391669592997577497[81]):0.00403802494757449486[77]):0.03158064059330017298[98]):0.03872088850949747391[96]):0.01507323144138701491[49]):0.01405784542652299511[34]):0.00349237679138001246[6]):0.14593984470483684079[86]):0.13219452464032688255[84]):0.03943663613212929769[19]):0.05900694506693046626[27]):0.06230710566909617582[50],Wagner_20140711FC_scaffold_6577_10:0.13066071426547501422):0.07898621286939980224[49]):0.01799684810119475675[24]):0.12099349786650323568[78]):0.19593362327925731292[100],((((Carmichaels_T000_scaffold_9213_7:0.31086322473904243191,(Carmichaels_T000_scaffold_24521_2:0.12517534043737804650,Carmichaels_T000_scaffold_227_40:0.11224722469572140371):0.10347983291171126974[100]):0.07152285979574714292[51],((((Shriver_Input2RT_scaffold_39575_2:0.25526380720790842194,(MIP3H_20160406_scaffold_11771_2:0.19280280409256259078,Shriver_Day001_scaffold_18517_1:0.34088085359177888733):0.13832441766578135178[90]):0.02636607873032489197[23],(Wagner_20140711FC_scaffold_20325_3:0.10778264396593550956,Wagner_20140711FC_scaffold_900_22:0.27392040199559530844):0.06269352578680872923[75]):0.05477204319796137588[55],((((Wagner_20140711FC_scaffold_1787_4:0.15072394712480616241,Wagner_20140711FC_scaffold_12660_1:0.07343796694402618397):0.05992978665953564016[88],(Shriver_Day017_scaffold_22168_1:0.46008562418386905746,Shriver_Day017_scaffold_868_2:0.05211771739380145763):0.01591857228637627228[41]):0.16155513783210886936[100],MIP3H_20160406_scaffold_1320_10:0.06129633219672821903):0.08612277782846303187[82],(Wagner_20140711LW_scaffold_7274_2:0.15793317230272127527,Shriver_Day001_scaffold_1015_17:0.11845233990767847776):0.03881130691668819438[89]):0.04442412614378885710[53]):0.01622067348884761312[17],(Wagner_20140711FC_scaffold_6174_5:0.02144363506888040047,Wagner_20140711HT_scaffold_69948_2:0.01801607419033288485):0.25753281787170428929[100]):0.02507502647355932049[33]):0.03125703492490335134[58],((((Shriver_Day001_scaffold_6250_4:0.12686387826011799596,Shriver_Day017_scaffold_223_25:0.18713403257436950211):0.05791045834839864820[53],((Shriver_Day001_scaffold_6950_7:0.04753925834784915316,(Shriver_Day017_scaffold_540_14:0.06044999491216659915,Shriver_Input2FT_scaffold_2309_6:0.08764799339012362134):0.03339501657784178790[72]):0.12480101269565517519[100],(Wagner_20140711FC_scaffold_311_36:0.16606166470276914615,((Shriver_Day001_scaffold_6_8:0.27231480887387565781,Shriver_Day001_scaffold_14050_1:0.13197001882464540201):0.01388996398144535377[24],((Shriver_Day017_scaffold_522_13:0.06769896972296482462,(Shriver_Input2FT_scaffold_28279_1:0.11830409926999531367,(((Shriver_Day001_scaffold_11732_3:0.08714515014654003466,(Shriver_Day001_scaffold_22743_1:0.05302605804077602236,(Wagner_20140711FC_scaffold_19888_1:0.08303569942820092364,(Wagner_20140716FC_scaffold_19700_4:0.03979230936941410834,Wagner_20140711FC_scaffold_16357_4:0.17697288251008225224):0.02225366609379294050[57]):0.03502409816237333356[72]):0.02279339000931328990[50]):0.05025711215632945594[68],(Shriver_Day017_scaffold_2065_4:0.05599314947668050657,Shriver_Day017_scaffold_15186_1:0.07018893125572950309):0.02127568198359777035[54]):0.00353123922659880638[17],Wagner_20140711FC_scaffold_67344_4:0.05196615090231129080):0.01401446763536847058[48]):0.02940081747718480479[58]):0.04802178613644733640[95],((MIP5H_20160217_scaffold_11071_3:0.08618529406795352732,(((Shriver_Input2RT_scaffold_4218_4:0.09530274896374819893,Shriver_Input2FT_scaffold_76697_2:0.04225507667647943749):0.01695204856975611463[55],((Shriver_Day017_scaffold_474_7:0.03444804616363421335,(Shriver_Input2FT_scaffold_59870_2:0.03331183953496066191,Shriver_Input2RT_scaffold_3877_7:0.01460061276909355513):0.03733540519834115806[99]):0.02875387781775527382[79],Shriver_Day017_scaffold_6722_1:0.06663278472663904106):0.02909072132092844695[79]):0.06494918055700946158[96],(Wagner_20140711FC_scaffold_2074_9:0.17138819793397283564,Shriver_Input2FT_scaffold_117379_4:0.15487314405305133147):0.05742379564275208736[52]):0.01763381178425908399[25]):0.02187922368770602727[58],Shriver_Day017_scaffold_135_9:0.11790010647163609581):0.06972559723272532539[100]):0.05785216177861951525[93]):0.03628531807462555270[34]):0.02442634869624446536[12]):0.02119904486512286246[10]):0.02508391555455730809[14],((((Shriver_Day001_scaffold_19959_2:0.08914633303571295464,(Wagner_20140711HT_scaffold_19643_3:0.08705212876341539285,(Shriver_Input2FT_scaffold_1127_7:0.00000100000050002909,(Wagner_20140711LW_scaffold_7607_1:0.04149012466161179635,Wagner_20140711HT_scaffold_1286_23:0.00000100000050002909):0.00102971061331512230[20]):0.27631518127277510111[100]):0.12306825488549252845[80]):0.21302347973506485790[100],(Wagner_20140711FC_scaffold_164_9:0.18007541238230320713,Shriver_Input2FT_scaffold_140_42:0.14661750544134330432):0.07238003266544479342[98]):0.06151431489649195061[55],(Wagner_20140711HT_scaffold_5636_9:0.13608903548765033387,(Shriver_Day017_scaffold_2654_8:0.22456036421429118044,Wagner_20140711FC_scaffold_3471_12:0.18189511183855092136):0.06502388777539945541[82]):0.18259448090427032874[100]):0.04596704917604631929[39],(Wagner_20140711FC_scaffold_6447_2:0.26567548675423735549,(Wagner_20140711HT_scaffold_3_162:0.11851744050808790676,(Wagner_20140711HT_scaffold_4474_7:0.00000100000050002909,(Wagner_20140711FC_scaffold_4099_9:0.00000100000050002909,Wagner_20140716FC_scaffold_176_37:0.00095140777106301761):0.00190412784819702805[68]):0.13729985174962761052[100]):0.09091166654481579179[98]):0.07207922279287884426[89]):0.03650835263154440097[18]):0.07235554090335599708[68],((Shriver_Day059_scaffold_2087_3:0.20514959541864499770,(Carmichaels_T000_scaffold_3353_9:0.13157217270938195708,(Wagner_20140716FC_scaffold_405_10:0.00000100000050002909,(Wagner_20140711FC_scaffold_664_38:0.00000100000050002909,Wagner_20140711HT_scaffold_5544_7:0.00238779144341690324):0.00972664799689122901[98]):0.35303163782588431463[100]):0.04641353927990950201[63]):0.02544952774209310181[31],(((Shriver_Input2RT_scaffold_44380_2:0.26503143315580351969,Shriver_Input2RT_scaffold_1353_9:0.16700201477819884288):0.09672357688289277833[100],((((Shriver_Input2FT_scaffold_8082_3:0.17645627558425466819,(MIP3H_20151211_scaffold_4994_2:0.02262895711876680704,(Wagner_20140711FC_scaffold_3367_11:0.03474987466138605707,(Shriver_Input2FT_scaffold_3504_7:0.02914471684718340783,MIP3H_20151220_scaffold_243_11:0.01021622514704690482):0.01215895790651833411[32]):0.01958478035824917293[46]):0.10258761531729690408[100]):0.09997297542727710817[99],(Shriver_Input2FT_scaffold_12704_3:0.08318151730450640269,(Shriver_Input2FT_scaffold_21624_7:0.07159765373094549579,Shriver_Input2FT_scaffold_21626_3:0.05537722715964792097):0.01122851137675517572[37]):0.11446643548589588435[100]):0.23637171110031937604[100],(Shriver_Input2RT_scaffold_292_30:0.22169855363549489935,(Carmichaels_T013_scaffold_37_20:0.19826729922985289467,((Carmichaels_T007_scaffold_2661_3:0.06019604498361832284,Carmichaels_T007_scaffold_4332_1:0.04805554158909244866):0.08735171146989195723[100],((MIP3H_20151222_scaffold_3320_2:0.00000100000050002909,(Shriver_Input2RT_scaffold_133_7:0.00254656557409570824,Carmichaels_T000_scaffold_579_57:0.00000100000050002909):0.00126985960716530797[68]):0.25260944268588880757[100],Shriver_Input2FT_scaffold_9498_4:0.12820376860523904905):0.04005488555713525300[23]):0.02033408278068537731[23]):0.04007922865386726735[42]):0.07474507727453504058[69]):0.15137357176786550572[71],(((Carmichaels_T000_scaffold_153_25:0.11223741497236316977,(Shriver_Input2RT_scaffold_304_11:0.08115922489361662717,(Shriver_Input2RT_scaffold_562_24:0.15669424347523833174,(Shriver_Input2RT_scaffold_1799_5:0.13008150147434291433,Shriver_Input2RT_scaffold_7128_1:0.05208593275674160833):0.03256646307160942361[49]):0.03914370938553346502[87]):0.03911032532434378234[91]):0.06460309224534394046[100],(((Shriver_Input2RT_scaffold_44711_2:0.03233264966342982299,(((Carmichaels_T013_scaffold_943_6:0.00559964134030203464,(Carmichaels_T007_scaffold_2508_9:0.00137045221885859171,Carmichaels_T000_scaffold_5095_9:0.00000100000050002909):0.00000100000050002909[57]):0.00274433365014113521[61],Shriver_Day009_scaffold_1067_7:0.00000100000050002909):0.00000100000050002909[12],Shriver_Day001_scaffold_13936_3:0.00175109743811176308):0.02536906168917727952[88]):0.01306662078514381382[60],((MIP5H_20151222_scaffold_23_9:0.00275059392934833349,Carmichaels_T082_scaffold_7477_2:0.00000100000050002909):0.03032557014291591829[100],Shriver_Day001_scaffold_22593_4:0.03424346939340554286):0.01141397221526491840[68]):0.12935957245552351380[100],(Carmichaels_T000_scaffold_5935_9:0.06243173535798598323,Shriver_Day001_scaffold_244_9:0.08543385158515955091):0.09034577270139830529[99]):0.04495535223496698735[79]):0.05502424721000101493[88],((Wagner_20140711FC_scaffold_15403_9:0.12529976756141478211,Shriver_Day017_scaffold_2826_7:0.00000100000050002909):0.03481558795676419765[67],((Shriver_Input2FT_scaffold_1339_22:0.01580311680078698780,Wagner_20140716FC_scaffold_38293_2:0.04329619460325163233):0.03547216811530347347[100],((Carmichaels_T000_scaffold_17494_1:0.00120572826709798553,Shriver_Input2RT_scaffold_731_22:0.00419157305993533413):0.03165638622631550270[96],((Shriver_Day001_scaffold_22210_1:0.00429016796131967589,Carmichaels_T000_scaffold_34285_2:0.07981093346663283017):0.02976968810124231909[100],MIP5H_20160217_scaffold_555_9:0.03506528606593772857):0.01079122117572421657[62]):0.01911770616671862669[66]):0.02267457499109075403[64]):0.12598567049978590116[100]):0.04286653548413646431[98]):0.08241978547457290416[54]):0.01426800450020975809[8],(Shriver_Input2FT_scaffold_1130_6:0.22735549531018373060,Shriver_Input2RT_scaffold_3191_7:0.28350118794958456547):0.19872066562982959592[97]):0.01955864833088451216[15]):0.05794664867264345126[52]):0.06867915887565592681[58]):0.06696076067319778335[43],(((Wagner_20140711HT_scaffold_41238_2:0.00152123006500928326,Wagner_20140711LW_scaffold_11353_2:0.00177309651176526801):0.02607040671256514661[98],Wagner_20140711HT_scaffold_18881_2:0.06027282248374133539):0.63967134998897379194[100],((Shriver_Input2FT_scaffold_4895_5:0.20442820162809888229,(MIP5H_20160406_scaffold_2203_2:0.19850572823586462579,(Shriver_Input2FT_scaffold_497_44:0.07233235426656908773,(Shriver_Input2FT_scaffold_3105_2:0.05165046992021656014,(Shriver_Input2FT_scaffold_64525_1:0.02661316820679570511,Shriver_Input2RT_scaffold_32196_3:0.02004982116417579341):0.03462723752770552332[100]):0.02391552767671493301[93]):0.12618921306186312026[100]):0.07132169142317454358[96]):0.04456374392482469193[85],(Wagner_20140716FC_scaffold_25188_4:0.00197422128866022546,(Wagner_20140711HT_scaffold_9399_5:0.01159082493188264007,Wagner_20140711FC_scaffold_5682_6:0.00489166354562240672):0.00178198441738727591[36]):0.44131395669077078114[100]):0.03072299217599289145[51]):0.08548896113222834159[95]):0.02571228019628164080[6]):0.02849145215191365571[5]):0.05526544931669892524[5],(Wagner_20140711HT_scaffold_46456_6:0.38944227453622354274,Wagner_20140711FC_scaffold_68076_2:0.33192183842565281537):0.15534861275999395369[85]):0.04613599882089167853[3],(Shriver_Input2RT_scaffold_1734_8:0.47409612131516098987,(Carmichaels_T000_scaffold_3541_2:0.19630108647824504042,MIP5H_20160217_scaffold_1927_7:0.13619826871120999101):0.14442741348932996992[100]):0.09946278144536668808[66]):0.02815264557603168460[7],Carmichaels_T000_scaffold_20864_3:0.67692697483417074711):0.11906968098468243000[26],((MIP3H_20151211_scaffold_124_31:0.20285345195122359008,MIP3H_20151211_scaffold_409_9:0.33693942084735256648):0.06481678371956314799[32],MIP3H_20151220_scaffold_37_9:0.29187046896981855282):0.07542343098384010625[48]):0.19265528009558013922[35]):0.02348808848151935635[8],(Wagner_20140711HT_scaffold_46760_3:0.64023820925466523590,(((Wagner_20140711FC_scaffold_775_20:0.00000100000050002909,Wagner_20140711HT_scaffold_431_32:0.07043856514528117063):0.32281810403307847901[100],(((((((Wagner_20140711LW_scaffold_7142_5:0.08475921525358329212,Wagner_20140711FC_scaffold_70437_3:0.06186183003391924895):0.04118691881946710126[98],((Wagner_20140711HT_scaffold_593_36:0.00410368651479237935,Wagner_20140711FC_scaffold_30705_3:0.00933405700782862294):0.08695385445319619988[100],Wagner_20140711HT_scaffold_3502_3:0.08614264780305563862):0.02076371304562030923[49]):0.07474416376185552546[99],(MIP3H_20160406_scaffold_4788_3:0.11939492527739464789,(Wagner_20140711FC_scaffold_74159_2:0.02758902963461031671,(Wagner_20140711HT_scaffold_12178_4:0.01235159712991060373,Wagner_20140711LW_scaffold_31973_2:0.01713669283883927433):0.00090845246490896378[49]):0.08954735313242322137[100]):0.05551261864182400335[100]):0.06213399915716894678[87],(((Wagner_20140711FC_scaffold_730_4:0.00000100000050002909,Wagner_20140716FC_scaffold_6407_1:0.00108006781575435348):0.00572758190841580247[99],Wagner_20140711HT_scaffold_3318_2:0.11939839043661569506):0.07832662316833595428[97],(Wagner_20140716FC_scaffold_1459_8:0.01010325205689331825,Wagner_20140711FC_scaffold_7260_8:0.02183634360317420961):0.13336843974891018916[100]):0.05416212334905168985[88]):0.13882732599448693867[100],((Wagner_20140711HT_scaffold_535_24:0.00084253808571284122,Wagner_20140711FC_scaffold_1918_16:0.00124306296676887358):0.27207528893956856031[100],(Wagner_20140716FC_scaffold_4064_9:0.00874891809244843568,(Wagner_20140711HT_scaffold_75139_2:0.00597934609472784099,Wagner_20140711LW_scaffold_273_20:0.00000100000050002909):0.01199751042068611384[90]):0.27168391912576250746[100]):0.06073988612555013961[67]):0.05255128023046751889[61],(Wagner_20140711HT_scaffold_968_24:0.15132633042979784510,((Wagner_20140711LW_scaffold_23996_1:0.00511702216343126390,Wagner_20140711HT_scaffold_700_4:0.00365913445006228310):0.02684277636833252989[98],(Shriver_Input2FT_scaffold_7367_8:0.04373604974783154575,Wagner_20140711HT_scaffold_22160_4:0.02982798068036595848):0.00996574438757588492[63]):0.17578619983485346823[100]):0.16047016265796631984[100]):0.04123852703732067831[29],((((Shriver_Input2FT_scaffold_190_32:0.08081103001847227130,Shriver_Input2FT_scaffold_67125_2:0.07477423771382500639):0.17464845053391733765[100],(Shriver_Input2FT_scaffold_1885_7:0.06443577143551094955,Shriver_Input2FT_scaffold_11793_6:0.10048945776838084931):0.08260984176915113497[91]):0.15112561339444663400[98],(Shriver_Input2FT_scaffold_44761_2:0.26673029108497248174,((MIP3H_20160203_scaffold_11_41:0.00875901975067440441,Shriver_Input2RT_scaffold_33432_2:0.03670991973206712972):0.19214027378030562598[100],(MIP3H_20151211_scaffold_1268_8:0.29398901790920917154,MIP5H_20160217_scaffold_12_30:0.13282138160690173945):0.03665338744578889446[66]):0.04188181519269860292[76]):0.06684127510178607123[90]):0.02519269734266302990[27],(((Wagner_20140711HT_scaffold_5327_2:0.10514147266580549378,Wagner_20140711FC_scaffold_725_9:0.27020370811508470643):0.09146866822897775640[99],((Wagner_20140711HT_scaffold_59318_2:0.03742978575034452277,Wagner_20140711LW_scaffold_14756_5:0.01930015548477364076):0.02596218313852483028[62],Wagner_20140711HT_scaffold_59251_2:0.01147130637836212171):0.27850017404740928795[100]):0.06501886858457482654[69],(Wagner_20140711FC_scaffold_478_24:0.39056470555144062740,(Wagner_20140711HT_scaffold_4318_7:0.00024099280764806278,Wagner_20140711FC_scaffold_45436_2:0.00099039054646276508):0.27391397421633617570[100]):0.02347841908092088148[35]):0.07091478207929563515[57]):0.05900469936452572978[71]):0.06298948576646758168[47]):0.05171327024795045746[54],(Wagner_20140711HT_scaffold_771_21:0.01253720716732536350,Wagner_20140711FC_scaffold_2082_16:0.00000100000050002909):0.26674467021270220624[100]):0.16065273059700077574[89]):0.08219383895767308490[45]):0.04332628513856566499[15],((Shriver_Day023_scaffold_107_8:0.20769597966356340146,((Wagner_20140711LW_scaffold_27797_1:0.05661165246035548132,Wagner_20140711HT_scaffold_746_10:0.00000100000050002909):0.13937183049633916632[93],(Wagner_20140711HT_scaffold_476_20:0.00000100000050002909,Wagner_20140711LW_scaffold_24110_2:0.03572030434779988051):0.06310640603820695527[100]):0.58515501642815515027[100]):0.03983164137111210035[23],(Carmichaels_T007_scaffold_1346_6:0.01124925084874675574,MIP3H_20160203_scaffold_5815_3:0.02131079586596413764):0.19055317663674034567[100]):0.10863863785868561884[74]):0.06335510433251244355[27],MIP5H_20160217_scaffold_855_8:0.36099786556535534698):0.03914550726328229480[22]):0.04702402007522814981[17]):0.00910253621014402159[4]):0.03984656066217556747[5],((Wagner_20141119_scaffold_984_4:0.00000100000050002909,(Wagner_20141011_scaffold_298_3:0.00000100000050002909,Wagner_20141010_scaffold_1530_2:0.09846005664870297047):0.00155377881424806482[21]):0.65510369019453373873[100],(MIP5H_20160406_scaffold_8_54:0.50075870630109742265,((Carmichaels_T082_scaffold_449_6:0.04724377649948893060,MIP3H_20160406_scaffold_155_22:0.00288815812639773217):0.22131635429538210058[100],(Wagner_20141020_scaffold_201_8:0.00149649119548361906,((Carmichaels_T328_scaffold_44_24:0.01187224369755314479,MIP3H_20160608_scaffold_15_12:0.00659301309861550378):0.02454774140750626971[70],Wagner_20141022_scaffold_457_9:0.00372109799055151584):0.00436305048484750442[52]):0.09526558208716072451[70]):0.35275278857945452371[100]):0.24060831128912915644[94]):0.83844860493880579710[100]):0.01495094202319930711[8]):0.13109523189045893532[14]):0.64690623695555515837[100],Carmichaels_T000_scaffold_7654_2:0.18934249462562041666);
