# Supplementary material for: Ecological Assembly Processes Are Coordinated between Bacterial and Viral Communities in Fractured Shale Ecosystems
Source: mSystems. 2020 Mar 17;5(2):e00098-20. doi: 10.1128/mSystems.00098-20 (PMC7380583; doi:10.1128/mSystems.00098-20)
Supplement: TEXT S2 [file mSystems.00098-20-s0002.txt]

((W4_20141020_scaffold_331:0.4479953117,W4_20141217_scaffold_58:0.4479953117):0.05200468826,((W4_20141018_scaffold_157:0.4484967168,W4_20141018_scaffold_396:0.4484967168):0.05150328322,((W4_20141012_scaffold_715:0.4326619793,W4_20141022_scaffold_409:0.4326619793):0.06733802065,((W4_20140716_FC_scaffold_2435:0.4961452907,W4_20141012_scaffold_142:0.4961452907):0.003854709256,((W4_20140711_HT_scaffold_902:0.3942849928,W4_20140716_FC_scaffold_218:0.3942849928):0.1057150072,((W4_20140711_HT_scaffold_553:0.4689830537,W4_20140716_FC_scaffold_267:0.4689830537):0.03101694626,((W4_20140711_HT_scaffold_4287:0.4843922819,(W4_20140711_HT_scaffold_8309:0.4753187237,W4_20140711_LW_scaffold_562:0.4753187237):0.009073558173):0.01560771809,((W4_20140711_HT_scaffold_3934:0.4967262234,W4_20140711_HT_scaffold_8872:0.4967262234):0.00327377661,((W4_20140711_HT_scaffold_2388:0.4945574358,W4_20140711_HT_scaffold_8521:0.4945574358):0.005442564216,((W4_20140711_HT_scaffold_15252:0.4810983625,W4_20140711_LW_scaffold_1566:0.4810983625):0.01890163745,((W4_20140711_HT_scaffold_1063:0.4771402498,W4_20140716_FC_scaffold_5146:0.4771402498):0.02285975016,((W4_20140711_HT_scaffold_1014:0.4568481339,(W4_20140711_HT_scaffold_196:0.4268814837,W4_20140711_HT_scaffold_869:0.4268814837):0.02996665018):0.04315186615,((W4_20140711_HT_scaffold_20602:0.4864262169,(W4_20140711_FC_scaffold_6089:0.4857680519,W4_20140711_HT_scaffold_14339:0.4857680519):0.0006581650342):0.01357378307,((W4_20140711_FC_scaffold_4932:0.4928430272,W4_20140716_FC_scaffold_2655:0.4928430272):0.007156972812,((W4_20140711_FC_scaffold_4649:0.4537940019,W4_20140716_FC_scaffold_1039:0.4537940019):0.04620599811,((W4_20140711_FC_scaffold_3258:0.4796007571,W4_20140711_FC_scaffold_6057:0.4796007571):0.02039924285,((W4_20140711_FC_scaffold_3206:0.4604846608,W4_20140711_HT_scaffold_6769:0.4604846608):0.03951533917,((W4_20140711_FC_scaffold_3055:0.4728535871,W4_20140711_FC_scaffold_5336:0.4728535871):0.02714641292,((W4_20140711_FC_scaffold_4734:0.4740192926,(W4_20140711_FC_scaffold_1966:0.4649598995,W4_20140711_HT_scaffold_2213:0.4649598995):0.009059393087):0.02598070745,((W4_20140711_FC_scaffold_181:0.4189257011,W4_20140711_FC_scaffold_580:0.4189257011):0.08107429891,((W4_20140711_FC_scaffold_1766:0.4803850939,W4_20140711_FC_scaffold_3019:0.4803850939):0.01961490612,((W4_20140711_FC_scaffold_1510:0.4733216133,W4_20140711_FC_scaffold_2418:0.4733216133):0.0266783867,((W4_20140711_FC_scaffold_1111:0.4658452956,W4_20140711_FC_scaffold_2779:0.4658452956):0.03415470443,((S_input_RT_scaffold_686:0.483573291,W4_20140716_FC_scaffold_854:0.483573291):0.016426709,((S_input_RT_scaffold_3434:0.480064288,S_input_RT_scaffold_6683:0.480064288):0.01993571203,((S_input_RT_scaffold_1997:0.4894294218,S_input_RT_scaffold_7950:0.4894294218):0.01057057818,((S_input_RT_scaffold_1355:0.470664215,S_input_RT_scaffold_1776:0.470664215):0.02933578505,((S_input_RT_scaffold_1200:0.4899237665,(S_input_RT_scaffold_119:0.4781068522,S_input_RT_scaffold_3940:0.4781068522):0.01181691424):0.01007623354,((S_input_FT_scaffold_723:0.4782949376,W4_20140711_FC_scaffold_5430:0.4782949376):0.02170506244,((S_input_FT_scaffold_6040:0.4939228854,S_input_FT_scaffold_755:0.4939228854):0.00607711463,((S_input_FT_scaffold_541:0.4968135141,(S_input_FT_scaffold_988:0.4818598889,W4_20140711_HT_scaffold_651:0.4818598889):0.01495362523):0.003186485885,((S_input_FT_scaffold_4981:0.4895836512,W4_20140711_HT_scaffold_5565:0.4895836512):0.01041634877,((S_input_FT_scaffold_3326:0.4713978196,S_input_FT_scaffold_8825:0.4713978196):0.02860218038,((S_input_FT_scaffold_2829:0.496204202,W4_20140711_FC_scaffold_2618:0.496204202):0.003795798006,(((S_input_RT_scaffold_269:0.4810666553,(S_input_RT_scaffold_3772:0.4638097798,(S_input_FT_scaffold_2107:0.4497149237,S_input_RT_scaffold_524:0.4497149237):0.0140948561):0.01725687554):0.0140537986,(S_input_RT_scaffold_2136:0.4880066817,(S_input_FT_scaffold_3183:0.4825279595,(S_input_RT_scaffold_2275:0.4580092683,S_input_RT_scaffold_2926:0.4580092683):0.02451869121):0.005478722206):0.007113772232):0.004879546091,((S_input_FT_scaffold_176:0.4641010405,W4_20140716_FC_scaffold_125:0.4641010405):0.03589895951,((W4_20140711_HT_scaffold_2342:0.4947860644,(S_input_FT_scaffold_155:0.4740489699,(S_input_FT_scaffold_1983:0.4575510257,S_input_FT_scaffold_3354:0.4575510257):0.01649794416):0.02073709455):0.0052139356,((S_input_FT_scaffold_1431:0.4745144319,S_input_FT_scaffold_758:0.4745144319):0.02548556812,((S_input_FT_scaffold_1131:0.4478491381,S_input_FT_scaffold_2819:0.4478491381):0.05215086188,((S_input_FT_scaffold_1095:0.4231736703,W4_20140711_LW_scaffold_207:0.4231736703):0.07682632973,((S_input_FT_scaffold_105:0.4839489341,W4_20140711_HT_scaffold_6170:0.4839489341):0.0160510659,((W4_20140716_FC_scaffold_1735:0.4990374486,(S_1_day_17_scaffold_2010:0.4835647847,(S_input_FT_scaffold_1624:0.3985895869,W4_20140711_HT_scaffold_68:0.3985895869):0.08497519778):0.01547266388):0.0009625514159,((S_input_RT_scaffold_3729:0.4969646747,(S_1_day_1_scaffold_1995:0.4870410825,S_input_RT_scaffold_3046:0.4870410825):0.009923592211):0.003035325336,((S_1_day_1_scaffold_1465:0.4747738686,W4_20140711_FC_scaffold_7760:0.4747738686):0.02522613137,((S_input_FT_scaffold_1316:0.492522642,(GB_TM_B_100percentscaffold_422:0.4914477095,W4_20140711_FC_scaffold_3374:0.4914477095):0.001074932557):0.007477357957,((GB_1_scaffold_114:0.4521548148,W4_20141020_scaffold_467:0.4521548148):0.04784518521,((S_input_RT_scaffold_813:0.4934813596,(Carm_scaffold_719:0.4414271346,S_input_RT_scaffold_2038:0.4414271346):0.05205422499):0.006518640365,(((S_input_FT_scaffold_1913:0.4776500086,W4_20140711_HT_scaffold_3574:0.4776500086):0.02226831891,(S_input_FT_scaffold_4479:0.499747824,(((S_input_RT_scaffold_1161:0.4861815075,(S_input_RT_scaffold_1077:0.4753546942,W4_20140716_FC_scaffold_2129:0.4753546942):0.01082681332):0.01173675156,(W4_20140711_FC_scaffold_4278:0.4869079551,W4_20140711_HT_scaffold_15175:0.4869079551):0.01101030393):0.001764252276,(S_input_FT_scaffold_2274:0.4996173116,(S_input_FT_scaffold_1535:0.499534624,(S_input_RT_scaffold_3822:0.4992453803,((((S_input_RT_scaffold_3002:0.4811554313,(W4_20140711_FC_scaffold_620:0.4697481302,W4_20140716_FC_scaffold_5161:0.4697481302):0.01140730118):0.009706896425,(S_input_FT_scaffold_1987:0.4905105869,S_input_FT_scaffold_2114:0.4905105869):0.0003517408273):0.003814279134,(S_input_FT_scaffold_891:0.4930088796,(S_input_RT_scaffold_1146:0.4779326705,(S_input_FT_scaffold_214:0.4329692487,S_input_RT_scaffold_320:0.4329692487):0.04496342184):0.01507620909):0.001667727307):0.002758209943,(S_input_FT_scaffold_4270:0.4960422204,(S_input_FT_scaffold_3950:0.4916325577,(((Carm_scaffold_375:0.4495713456,(S_input_FT_scaffold_1030:0.4319000328,S_input_FT_scaffold_838:0.4319000328):0.0176713128):0.0137501721,(S_input_FT_scaffold_1997:0.4567072635,S_input_RT_scaffold_1133:0.4567072635):0.006614254201):0.02037455343,(S_input_FT_scaffold_4203:0.4719409025,W4_20140711_FC_scaffold_4967:0.4719409025):0.01175516863):0.007936486565):0.004409662679):0.001392596449):0.001810563445):0.0002892437299):8.268757004e-05):6.519974911e-05):6.531265057e-05):0.0001705035253):8.167249772e-05,((Carm_scaffold_3338:0.4847750343,Carm_scaffold_403:0.4847750343):0.01522496567,((Carm_scaffold_173:0.4618513611,S_input_RT_scaffold_448:0.4618513611):0.03814863885,((Carm_scaffold_1658:0.4961709651,S_1_day_1_scaffold_967:0.4961709651):0.003829034927,((Carm_scaffold_1358:0.4977505185,(Carm_scaffold_1791:0.4829081415,Carm_scaffold_687:0.4829081415):0.01484237692):0.002249481536,((Carm_scaffold_1099:0.4703421,S_1_day_1_scaffold_1637:0.4703421):0.02965790003,((Carm_scaffold_2957:0.4999630518,((Carm_scaffold_3355:0.4966515163,Carm_scaffold_673:0.4966515163):0.003301945392,(Carm_scaffold_799:0.4999472688,(Carm_scaffold_1746:0.4998725638,(Carm_scaffold_1229:0.4998678107,((Carm_scaffold_2338:0.4918850334,S_input_RT_scaffold_1992:0.4918850334):0.007923166093,(Carm_scaffold_1866:0.4997859114,((Carm_scaffold_972:0.4980091406,(Carm_scaffold_924:0.4945175997,(S_input_FT_scaffold_2732:0.4931581382,S_input_RT_scaffold_2912:0.4931581382):0.001359461473):0.003491540929):0.001705162145,((S_input_FT_scaffold_3795:0.4947384278,(Carm_scaffold_960:0.4929845704,(Carm_scaffold_1094:0.4851985033,(Carm_scaffold_836:0.4833125366,S_input_FT_scaffold_1760:0.4833125366):0.001885966693):0.007786067117):0.00175385739):0.004904779403,(((W4_20140711_FC_scaffold_2786:0.4916733604,((Carm_scaffold_672:0.4821597267,(S_input_FT_scaffold_1469:0.4747738686,S_input_FT_scaffold_1674:0.4747738686):0.007385858079):0.005852508518,(Carm_scaffold_1858:0.4852211618,S_input_FT_scaffold_1632:0.4852211618):0.002791073397):0.003661125203):0.006264087832,(Carm_scaffold_1134:0.4936290212,(S_input_FT_scaffold_2552:0.4894294218,S_input_RT_scaffold_1573:0.4894294218):0.004199599345):0.004308427103):0.001585504344,(Carm_scaffold_1572:0.4993679256,(Carm_scaffold_1762:0.4992593784,(Carm_scaffold_1264:0.4991290521,(((Carm_scaffold_280:0.4865790759,S_input_FT_scaffold_3166:0.4865790759):0.005963037068,(S_input_FT_scaffold_2578:0.4903874982,W4_20140711_FC_scaffold_5144:0.4903874982):0.002154614839):0.005557075539,(Carm_scaffold_1856:0.4978566344,((Carm_scaffold_1622:0.4759828511,S_input_RT_scaffold_3866:0.4759828511):0.02155419663,(Carm_scaffold_1097:0.4966646237,(S_input_RT_scaffold_2252:0.4962529343,((Carm_scaffold_657:0.4834914805,Carm_scaffold_782:0.4834914805):0.01258416761,(Carm_scaffold_453:0.4922721808,(((S_input_RT_scaffold_2105:0.4681214641,(S_input_RT_scaffold_10:0.3888884827,S_input_RT_scaffold_9:0.3888884827):0.07923298134):0.01678929789,(S_input_FT_scaffold_424:0.4702382207,(S_input_RT_scaffold_236:0.4627223567,((S_input_RT_scaffold_3:0.3283234715,S_input_RT_scaffold_69:0.3283234715):0.08618579236,(S_input_FT_scaffold_0_trim:0.3420065677,(Carm_scaffold_0:0.2372528482,S_input_RT_scaffold_2:0.2372528482):0.1047537195):0.07250269613):0.04821309287):0.007515864):0.01467254125):0.006937262032,((S_input_RT_scaffold_970:0.4769925515,(Carm_scaffold_412:0.4651016446,Carm_scaffold_987:0.4651016446):0.01189090686):0.008730707768,(S_input_FT_scaffold_2960:0.4805867658,(Carm_scaffold_942:0.4703867517,(S_input_RT_scaffold_1438:0.4491586525,S_input_RT_scaffold_408:0.4491586525):0.02122809915):0.01020001409):0.005136493456):0.006124764756):0.0004241568129):0.003803467269):0.0001772862016):0.0004116894208):0.0008724240707):0.0003195866069):0.000242554164):0.001029863606):0.0001303263022):0.0001085471184):0.00015502705):0.0001202546239):7.109555518e-05):7.160857646e-05):2.228812064e-05):5.961122132e-05):4.753068958e-06):7.470499935e-05):6.192903642e-06):9.590134175e-06):3.69481885e-05,((Carm_08292012_scaffold_415:0.4227103393,W4_20141022_scaffold_432:0.4227103393):0.07728966071,((Carm_08292012_scaffold_100:0.4698271832,GB_100_scaffold_561:0.4698271832):0.03017281677,((Carm_06272012_scaffold_375:0.4771239277,W4_20141016_scaffold_181:0.4771239277):0.02287607227,((Carm_06272012_scaffold_294:0.4977797949,Carm_scaffold_25:0.4977797949):0.002220205082,((Carm_06272012_scaffold_1519:0.486243327,Carm_06272012_scaffold_3257:0.486243327):0.01375667298,((Carm_06272012_scaffold_142:0.4846654761,W4_20141020_scaffold_908:0.4846654761):0.01533452391,((((S_input_FT_scaffold_3587:0.4863610981,W4_20140711_FC_scaffold_5408:0.4863610981):0.01172606332,(S_input_FT_scaffold_1007_trim:0.4909703165,(S_input_FT_scaffold_2037_trim:0.479812099,S_input_FT_scaffold_3413:0.479812099):0.0111582175):0.007116844892):0.001831925573,((S_1_day_1_scaffold_1467:0.4963088352,W4_20140711_FC_scaffold_2174:0.4963088352):0.003004457397,(Carm_scaffold_2964:0.4972441358,(Carm_05012013_scaffold_670:0.4865714408,(S_input_RT_scaffold_2442_trim:0.4394112405,S_input_RT_scaffold_825:0.4394112405):0.04716020035):0.010672695):0.00206915681):0.0006057943229):8.091303348e-05,(((W4_20141018_scaffold_409:0.483038919,(Carm_08292012_scaffold_406:0.4652633161,W4_20141018_scaffold_679:0.4652633161):0.01777560291):0.01612608319,(W4_20141020_scaffold_401:0.4912644142,(Carm_05012013_scaffold_2017:0.4698116568,Carm_08292012_scaffold_575:0.4698116568):0.02145275739):0.007900588):0.0008349977797,((W4_20141018_scaffold_855:0.499623841,(W4_20141105_scaffold_423:0.4992266095,((W4_20141020_scaffold_169:0.4918290307,(W4_20150107_scaffold_30:0.4772919439,(W4_20141020_scaffold_291:0.4553344174,W4_20141022_scaffold_292:0.4553344174):0.0219575265):0.01453708678):0.006769562401,(WG8_induction:0.4980365992,((Carm_08292012_scaffold_484:0.4740117103,(Carm_05012013_scaffold_157:0.4540940517,W4_20141020_scaffold_469:0.4540940517):0.01991765859):0.01449096912,(W4_20141018_scaffold_105:0.4756325343,W4_20141105_scaffold_13:0.4756325343):0.0128701451):0.009533919855):0.0005619938265):0.0006280164639):0.0003972314779):0.0003761589984,((Carm_05012013_scaffold_110:0.4974426588,GB_TF_B_100percentscaffold_243:0.4974426588):0.002557341207,((5H_09142016_scaffold_15_trim:0.4947307237,5H_09142016_scaffold_36:0.4947307237):0.005269276251,((S_input_FT_scaffold_332:0.4978859679,(5H_04062016_scaffold_38:0.4780034552,W4_20141022_scaffold_204:0.4780034552):0.01988251269):0.002114032087,(((S_input_FT_scaffold_4296:0.4998021865,((((W4_20140711_FC_scaffold_2260:0.4833125366,W4_20140716_FC_scaffold_1672:0.4833125366):0.003933770396,(W4_20140711_FC_scaffold_5045:0.4847587468,(W4_20140711_FC_scaffold_348:0.4712909691,W4_20140716_FC_scaffold_2246:0.4712909691):0.01346777779):0.002487560185):0.007034494851,(S_input_FT_scaffold_3645:0.4907584516,(S_input_FT_scaffold_346:0.4770393281,W4_20140716_FC_scaffold_930:0.4770393281):0.01371912345):0.003522350284):0.005307009206,(((S_input_FT_scaffold_1631:0.4597652046,S_input_FT_scaffold_4138:0.4597652046):0.02601849383,(S_input_FT_scaffold_2860:0.4625844568,W4_20140711_FC_scaffold_948:0.4625844568):0.02319924163):0.01270581915,(W4_20140711_FC_scaffold_5770:0.4978007488,(W4_20140711_HT_scaffold_7990:0.48859508,(5H_04062016_scaffold_681:0.4786032541,W4_20140711_HT_scaffold_1084:0.4786032541):0.009991825935):0.009205668818):0.0006887687506):0.00109829352):0.0002143754563):0.0001923280942,((Carm_scaffold_362:0.4974565045,W4_20140716_FC_scaffold_2116:0.4974565045):0.002533511274,(S_input_RT_scaffold_86:0.4999898524,(((S_input_FT_scaffold_1892:0.4993421379,(Carm_scaffold_1355:0.4967010282,(Carm_scaffold_567:0.4911902467,(W4_20140711_FC_scaffold_12946:0.4701769021,W4_20140716_FC_scaffold_2193:0.4701769021):0.02101334461):0.005510781507):0.002641109661):0.0006162373087,((Carm_scaffold_160:0.4918942152,W4_20140716_FC_scaffold_3651:0.4918942152):0.008053965217,(W4_20140716_FC_scaffold_3347:0.4999280752,(((S_input_RT_scaffold_2218:0.4962579428,S_input_RT_scaffold_977:0.4962579428):0.003526003561,(((W4_20140711_FC_scaffold_267:0.4970516206,(S_input_FT_scaffold_4510:0.48990846,(S_input_FT_scaffold_2415:0.4728535871,W4_20140711_HT_scaffold_3957:0.4728535871):0.01705487291):0.007143160592):0.001158241489,(S_1_day_17_scaffold_1331:0.4975266991,((S_input_RT_scaffold_1847:0.4883253873,(Carm_scaffold_1544:0.4816995603,S_input_RT_scaffold_382:0.4816995603):0.006625827006):0.008555629027,((W4_20140711_FC_scaffold_2014:0.4926026007,(W4_20140716_FC_scaffold_558:0.481638017,(W4_20140716_FC_scaffold_407:0.4723532363,(Carm_scaffold_243:0.4412778863,W4_20140711_HT_scaffold_48:0.4412778863):0.03107535002):0.009284780692):0.01096458371):0.002228364456,(W4_20140711_HT_scaffold_1807:0.4944306495,(((S_input_FT_scaffold_4433:0.4554893807,W4_20140711_FC_scaffold_5763:0.4554893807):0.02218538071,(W4_20140711_HT_scaffold_4979:0.4645892553,(W4_20140711_FC_scaffold_220:0.4479943723,(S_input_FT_scaffold_170:0.4457491206,(S_input_FT_scaffold_43:0.4258358827,W4_20140711_HT_scaffold_239:0.4258358827):0.0199132379):0.002245251725):0.01659488297):0.01308550617):0.008339924074,(W4_20140711_HT_scaffold_2065:0.4827656025,W4_20140716_FC_scaffold_2618:0.4827656025):0.003249082982):0.008415963933):0.00040031569):0.002050051206):0.0006456827561):0.0006831629607):0.001462689532,((S_input_FT_scaffold_4571:0.4873697297,(S_input_FT_scaffold_2481:0.4643194064,(S_input_FT_scaffold_1513:0.4278635162,S_input_FT_scaffold_820:0.4278635162):0.03645589016):0.02305032329):0.01106668919,(S_input_FT_scaffold_3718:0.4945539882,(S_input_FT_scaffold_617:0.4871821904,W4_20140711_FC_scaffold_351:0.4871821904):0.007371797809):0.003882430651):0.001236132727):0.0001113947249):8.662917154e-05,(W4_20140711_FC_scaffold_5891:0.4998287698,((Carm_scaffold_1408:0.4949852506,S_input_FT_scaffold_4384:0.4949852506):0.004802578853,(((W4_20140711_FC_scaffold_6224:0.4928303972,W4_20140711_HT_scaffold_59:0.4928303972):0.005300283622,(S_input_FT_scaffold_3863:0.4977631337,((W4_20140711_HT_scaffold_598:0.4762288779,(Carm_scaffold_209:0.4733960779,W4_20140711_FC_scaffold_1820:0.4733960779):0.002832800013):0.01788317315,(W4_20140711_FC_scaffold_2052:0.484327274,((W4_20140711_FC_scaffold_445:0.4342175985,W4_20140716_FC_scaffold_858:0.4342175985):0.0447333222,(S_input_FT_scaffold_1146:0.4627893138,S_input_FT_scaffold_530:0.4627893138):0.01616160695):0.005376353304):0.009784776997):0.003651082722):0.0003675470671):0.001440649617,(S_input_FT_scaffold_1213:0.4990990668,(S_input_FT_scaffold_491:0.4988639477,(S_input_FT_scaffold_340:0.4974681683,(W4_20140711_FC_scaffold_3373:0.49443596,(S_input_RT_scaffold_3372:0.4874389221,S_input_RT_scaffold_523:0.4874389221):0.006997037874):0.003032208341):0.001395779339):0.0002351191491):0.0004722635943):0.0002164990676):4.094026299e-05):4.180574346e-05):5.749968337e-05):2.010525234e-05):1.019475067e-05):2.615605324e-05,(((W4_20140711_HT_scaffold_8278:0.4944320659,(W4_20140711_HT_scaffold_13:0.4872975337,W4_20140711_HT_scaffold_1721:0.4872975337):0.007134532233):0.003984034679,(S_input_RT_scaffold_196:0.4957470397,(Carm_08292012_scaffold_21:0.4659665129,S_input_RT_scaffold_2338:0.4659665129):0.02978052677):0.002669060931):0.00156761853,((S_input_FT_scaffold_410:0.4958747772,S_input_FT_scaffold_566:0.4958747772):0.004103423898,((Carm_scaffold_2939:0.499938208,(((W4_20140711_HT_scaffold_3861:0.4986233732,((5H_04062016_scaffold_1:0.488669853,W4_20140711_HT_scaffold_2173:0.488669853):0.007498515199,(S_input_FT_scaffold_1972:0.4928904709,S_input_FT_scaffold_2104:0.4928904709):0.003277897217):0.002455005064):0.001061733166,(((S_input_FT_scaffold_4405:0.4871783076,(W4_20140711_HT_scaffold_14935:0.4822808961,(S_input_FT_scaffold_1344:0.4777059794,(S_input_FT_scaffold_1645:0.4264726276,S_input_FT_scaffold_2778:0.4264726276):0.05123335186):0.004574916635):0.00489741152):0.005837774879,(W4_20140711_FC_scaffold_6703:0.4896370544,(S_input_FT_scaffold_5812:0.4792876469,W4_20140711_HT_scaffold_4641:0.4792876469):0.01034940747):0.003379028069):0.006207749246,((S_input_FT_scaffold_2120:0.4836973117,(S_input_FT_scaffold_3685:0.4803099332,S_input_FT_scaffold_4134:0.4803099332):0.003387378474):0.01430238726,(S_input_FT_scaffold_5497:0.4849895335,(S_input_FT_scaffold_2025:0.4737413024,(W4_20140711_HT_scaffold_2550:0.4435696965,W4_20140711_HT_scaffold_2674:0.4435696965):0.03017160583):0.01124823114):0.01301016542):0.00122413279):0.0004612746724):0.0002220633844,(S_input_FT_scaffold_864:0.4999010508,(S_input_FT_scaffold_310:0.4998973212,((Carm_scaffold_2421:0.4740192926,W4_20140711_FC_scaffold_3204:0.4740192926):0.02582186138,(((((S_input_FT_scaffold_1366:0.452834928,S_input_FT_scaffold_845:0.452834928):0.02531832457,(S_input_FT_scaffold_927:0.4720975116,W4_20140711_FC_scaffold_996:0.4720975116):0.006055741056):0.01590048682,(W4_20140716_FC_scaffold_2698:0.4913555005,(W4_20140711_FC_scaffold_2208:0.4829781004,W4_20140711_FC_scaffold_287:0.4829781004):0.008377400127):0.002698238922):0.00530016349,((S_input_FT_scaffold_3072:0.4810983625,W4_20140711_FC_scaffold_3481:0.4810983625):0.01770508744,((S_input_FT_scaffold_3632:0.4913143609,(W4_20140711_FC_scaffold_3170:0.4814504274,(S_input_FT_scaffold_2822:0.4798618606,S_input_FT_scaffold_2982:0.4798618606):0.001588566785):0.00986393352):0.006963076346,(W4_20140711_FC_scaffold_6066:0.4974367806,(S_input_FT_scaffold_291:0.4953375678,((S_input_FT_scaffold_1455:0.4790784106,(S_input_FT_scaffold_2597:0.4694432738,S_input_FT_scaffold_3096:0.4694432738):0.009635136714):0.01569232584,((W4_20140711_FC_scaffold_333:0.447370313,(S_input_FT_scaffold_1854:0.4291925593,W4_20140716_FC_scaffold_2714:0.4291925593):0.01817775375):0.04061750875,(S_input_FT_scaffold_554:0.4819657079,W4_20140716_FC_scaffold_111:0.4819657079):0.006022113849):0.006782914607):0.0005668314323):0.002099212725):0.0008406567285):0.0005260127058):0.0005504529439):0.0003685925158,((S_input_FT_scaffold_3324:0.4985639322,(S_input_FT_scaffold_2831:0.4924112562,(S_input_FT_scaffold_2072:0.4786054735,(S_input_FT_scaffold_1235:0.3948741383,S_input_FT_scaffold_6:0.3948741383):0.0837313352):0.01380578264):0.006152676085):0.001058772127,(Carm_scaffold_6167:0.4995739692,(Carm_scaffold_2310:0.499476132,(S_input_FT_scaffold_10553:0.4992520327,(S_input_FT_scaffold_3509:0.4991847302,((W4_20140711_HT_scaffold_3978:0.4958080017,(S_input_FT_scaffold_3180:0.4931913945,(S_input_FT_scaffold_321:0.4877565697,W4_20140711_FC_scaffold_6175:0.4877565697):0.0054348248):0.002616607147):0.001807488511,(S_input_FT_scaffold_1:0.4973966126,(S_input_FT_scaffold_1033:0.496522745,((S_input_RT_scaffold_248:0.4873286167,S_input_RT_scaffold_2747:0.4873286167):0.00806058312,(((W4_20140711_HT_scaffold_865:0.464639875,(S_input_FT_scaffold_2434:0.4597652046,W4_20140711_FC_scaffold_2194:0.4597652046):0.004874670405):0.02101440404,((S_input_FT_scaffold_5359:0.4727122525,S_input_FT_scaffold_949:0.4727122525):0.009075585813,((S_input_FT_scaffold_7835:0.4571502152,W4_20140711_FC_scaffold_4439:0.4571502152):0.02428473071,(S_input_RT_scaffold_11:0.4776717194,(S_input_FT_scaffold_606:0.4649752469,((S_input_FT_scaffold_80:0.4068294542,((S_input_FT_scaffold_56:0.3749988326,W4_20140711_FC_scaffold_117:0.3749988326):0.02643744328,(W4_20140711_HT_scaffold_19:0.3938755215,W4_20140711_HT_scaffold_83:0.3938755215):0.007560754456):0.005393178326):0.03773422634,(Carm_scaffold_201:0.4243818659,S_input_RT_scaffold_578:0.4243818659):0.02018181472):0.02041156636):0.01269647242):0.00376322657):0.000352892352):0.00386644075):0.009030589532,(W4_20140711_FC_scaffold_12218:0.4889276745,((W4_20140711_FC_scaffold_5448:0.4691463036,(Carm_scaffold_482:0.4515875856,S_input_FT_scaffold_843:0.4515875856):0.01755871797):0.01283126331,(S_input_FT_scaffold_3556:0.4761306741,(S_input_FT_scaffold_1194:0.4558000716,S_input_FT_scaffold_4340:0.4558000716):0.02033060243):0.00584689284):0.006950107584):0.005757194078):0.0007043312459):0.001133545147):0.0008738676417):0.000218877568):0.001569240077):6.730247148e-05):0.0002240992652):9.783720043e-05):4.87351811e-05):9.979107793e-05):0.0001186584888):5.616723695e-05):3.729657744e-06):6.118940905e-06):3.103821144e-05):1.731457765e-05,((W4_20140711_FC_scaffold_3617:0.4533523535,W4_20140716_FC_scaffold_1831:0.4533523535):0.04659788951,(W4_20140711_FC_scaffold_3584:0.4999422444,((W4_20140716_FC_scaffold_3762:0.4968457993,((W4_20140711_HT_scaffold_1454:0.4682982161,W4_20140711_HT_scaffold_7508:0.4682982161):0.01695710339,(S_input_FT_scaffold_1423:0.479812099,W4_20140711_HT_scaffold_11386:0.479812099):0.005443220487):0.01159047982):0.003083848299,(((S_input_FT_scaffold_1212:0.4893760854,S_input_FT_scaffold_452:0.4893760854):0.009967071461,((S_input_FT_scaffold_1374:0.4902697223,(S_input_FT_scaffold_2869:0.4756865188,(S_input_FT_scaffold_2895:0.4458946089,S_input_FT_scaffold_6000:0.4458946089):0.0297919099):0.01458320354):0.00797113421,(S_input_FT_scaffold_2635:0.4959572044,((W4_20140711_HT_scaffold_1188:0.4734759607,W4_20140711_HT_scaffold_558:0.4734759607):0.01848377759,(S_input_FT_scaffold_3571:0.4857680519,(S_input_FT_scaffold_2130:0.4852927658,S_input_RT_scaffold_1549:0.4852927658):0.000475286125):0.006191686379):0.003997466103):0.002283652158):0.001102300301):0.0005373871655,(S_input_FT_scaffold_6332:0.4998618794,((W4_20140716_FC_scaffold_1876:0.4996304164,(S_input_FT_scaffold_6742:0.4995103299,((S_input_FT_scaffold_1607:0.4664030557,S_input_FT_scaffold_2475:0.4664030557):0.0327034353,(S_input_FT_scaffold_2263:0.4977566,(W4_20140711_HT_scaffold_1944:0.4948090897,(W4_20140711_HT_scaffold_2931:0.490183353,(W4_20140711_FC_scaffold_15926:0.4797650202,(W4_20140711_HT_scaffold_3557:0.4702623067,((S_input_FT_scaffold_1597:0.4057431214,S_input_FT_scaffold_427:0.4057431214):0.03390212454,(W4_20140711_FC_scaffold_34:0.4209708517,(S_input_FT_scaffold_12_trim_1:0.3551324826,S_input_FT_scaffold_48_trim:0.3551324826):0.06583836911):0.01867439429):0.03061706077):0.009502713505):0.01041833282):0.00462573665):0.002947510335):0.001349890977):0.0004038388855):0.0001200864844):0.0001752372178,((((S_input_FT_scaffold_3916:0.4692356545,S_input_FT_scaffold_4308:0.4692356545):0.02896009102,(W4_20140711_FC_scaffold_3561:0.4919684103,W4_20140711_HT_scaffold_4302:0.4919684103):0.006227335207):0.001201893613,(((W4_20140716_FC_scaffold_3223:0.4886166117,(W4_20140711_FC_scaffold_1716:0.46570017,W4_20140711_HT_scaffold_1123:0.46570017):0.02291644174):0.009899452176,(S_1_day_17_scaffold_485:0.4962678251,(S_1_day_17_scaffold_3034:0.4932231607,(W4_20140716_FC_scaffold_4804:0.4889680717,((S_input_FT_scaffold_3084:0.471190135,(S_input_FT_scaffold_1528:0.4615215427,W4_20140711_FC_scaffold_555:0.4615215427):0.009668592374):0.01042850079,(S_input_FT_scaffold_2997:0.4742756999,((S_input_FT_scaffold_1156:0.4337442563,S_input_FT_scaffold_1815:0.4337442563):0.02051723831,(S_input_FT_scaffold_82:0.4500803296,S_input_RT_scaffold_678:0.4500803296):0.004181165011):0.02001420529):0.00734293593):0.007349435876):0.004255089019):0.003044664422):0.002248238732):0.000595319901,(W4_20140711_HT_scaffold_1568:0.4990660544,(W4_20140716_FC_scaffold_5033:0.4989111136,((Carm_scaffold_6113:0.4884689619,S_input_RT_scaffold_17:0.4884689619):0.01038036903,((W4_20140711_HT_scaffold_2062:0.4953611369,(S_input_FT_scaffold_3907:0.490682782,(S_input_FT_scaffold_3887:0.4906013765,(S_input_FT_scaffold_2899:0.480860692,(S_input_FT_scaffold_3081:0.4788123168,W4_20140711_HT_scaffold_14495:0.4788123168):0.002048375191):0.009740684572):8.140544551e-05):0.004678354914):0.002603844804,((S_input_RT_scaffold_13:0.4558890088,S_input_RT_scaffold_2314:0.4558890088):0.04116483773,(((S_input_FT_scaffold_3730:0.4747398798,(S_input_FT_scaffold_1193:0.4637760292,S_input_FT_scaffold_3460:0.4637760292):0.01096385059):0.01365614204,((W4_20140711_FC_scaffold_2998:0.4746540813,(W4_20140711_FC_scaffold_6689:0.4589155519,W4_20140711_HT_scaffold_7490:0.4589155519):0.01573852945):0.009202200083,(S_input_RT_scaffold_1:0.4823689843,((S_input_FT_scaffold_1206:0.3936095679,S_input_RT_scaffold_638:0.3936095679):0.06981326003,(W4_20140711_FC_scaffold_85:0.4406373073,(S_input_FT_scaffold_10:0.354933435,S_input_FT_scaffold_4:0.354933435):0.08570387229):0.02278552056):0.01894615643):0.001487297104):0.004539740436):0.006616152811,((S_input_FT_scaffold_3070:0.4829090341,W4_20140711_FC_scaffold_2567:0.4829090341):0.008548410909,(S_input_FT_scaffold_3012:0.4879475153,(S_input_FT_scaffold_9783:0.4867464528,(S_input_FT_scaffold_11002:0.478625655,((W4_20140711_FC_scaffold_147:0.4556712118,(S_input_FT_scaffold_1239:0.4550115828,(S_input_FT_scaffold_668:0.4454384296,((S_input_FT_scaffold_2584:0.4229577616,W4_20140711_HT_scaffold_1093:0.4229577616):0.01405867295,(S_input_FT_scaffold_813:0.4255631675,(S_input_FT_scaffold_1128:0.3723183599,S_input_FT_scaffold_338:0.3723183599):0.05324480765):0.01145326703):0.00842199499):0.009573153252):0.0006596289599):0.0137003266,(S_input_FT_scaffold_1491:0.4631226732,(W4_20140711_FC_scaffold_3649:0.4496235363,(S_input_FT_scaffold_2153:0.4458946089,S_input_FT_scaffold_3437:0.4458946089):0.00372892737):0.01349913699):0.006248865133):0.00925411665):0.008120797823):0.001201062484):0.003509929723):0.003554729625):0.002041671807):0.0009111352208):0.0008843492745):6.17826046e-05):0.0001549408564):4.532933076e-05):0.0002862553782):0.000287412286,((W4_20140711_HT_scaffold_1573:0.4945285784,(S_input_FT_scaffold_2040:0.4912721667,(S_input_FT_scaffold_1050:0.4719409255,S_input_FT_scaffold_811:0.4719409255):0.01933124127):0.003256411652):0.004883533929,(W4_20140711_FC_scaffold_5736:0.4992512769,(S_input_FT_scaffold_1420:0.4984500024,(((S_input_FT_scaffold_3277:0.4503425771,(W4_20140711_FC_scaffold_1572:0.4411340614,(S_input_RT_scaffold_1973:0.4378079678,W4_20140711_HT_scaffold_4381:0.4378079678):0.003326093536):0.009208515736):0.04109010898,((S_input_FT_scaffold_1182:0.4694432738,S_input_FT_scaffold_1942:0.4694432738):0.008198799281,(S_input_FT_scaffold_216:0.4696000676,S_input_FT_scaffold_2293:0.4696000676):0.008042005515):0.01379061296):0.005453874362,((W4_20140711_HT_scaffold_4367:0.487931804,(S_input_FT_scaffold_1613:0.4762923811,S_input_FT_scaffold_830:0.4762923811):0.01163942292):0.007879877415,(S_input_RT_scaffold_3817:0.494242888,((S_input_FT_scaffold_1036:0.4810119078,S_input_FT_scaffold_2454:0.4810119078):0.008294853929,(((S_input_FT_scaffold_3496:0.4736081746,S_input_FT_scaffold_6842:0.4736081746):0.004174394996,(W4_20140716_FC_scaffold_3615:0.4740536803,(S_input_FT_scaffold_2865:0.4669235033,(S_input_FT_scaffold_969:0.4533523535,W4_20140711_HT_scaffold_4192:0.4533523535):0.01357114972):0.007130177083):0.003728889256):0.009326733616,((S_input_FT_scaffold_1053:0.4535544115,S_input_FT_scaffold_3906:0.4535544115):0.0266059697,((S_input_FT_scaffold_1192:0.4475789907,W4_20140711_HT_scaffold_5083:0.4475789907):0.02502192774,(S_input_FT_scaffold_123:0.4573136195,(S_input_RT_scaffold_6:0.4523445962,(S_input_FT_scaffold_707:0.4471708911,(S_input_FT_scaffold_2214:0.432959334,(W4_20140711_FC_scaffold_58:0.4208419898,(S_input_FT_scaffold_12_trim_2:0.3931830645,S_input_FT_scaffold_16:0.3931830645):0.02765892533):0.01211734422):0.01421155704):0.005173705176):0.004969023259):0.01528729888):0.007559462853):0.006948921973):0.00219745849):0.004936126301):0.001568793447):0.001074879):0.001563441939):0.0008012744744):0.0001608354476):0.000272939125):0.0001206021631):5.622575815e-05):1.866464775e-05):4.910359803e-05):1.259683607e-05):7.998609404e-06):5.279510178e-06):2.267850126e-05):5.518085088e-06):8.120880668e-07):5.321179972e-06):1.633821672e-07):4.498836934e-06):5.485367632e-06,((5H_02172016_scaffold_499:0.4976967615,S_input_FT_scaffold_484:0.4976967615):0.002303238548,((5H_02172016_scaffold_1451:0.4916173661,5H_02172016_scaffold_398:0.4916173661):0.008382633912,(((5H_09142016_scaffold_187:0.4847327815,(3H_04062016_scaffold_32:0.435974831,5H_02172016_scaffold_33_trim:0.435974831):0.04875795046):0.01464817765,(S_input_FT_scaffold_941:0.4969463673,(S_input_FT_scaffold_2988:0.4543025677,S_input_FT_scaffold_315:0.4543025677):0.04264379959):0.002434591789):0.0006190408792,((3H_04062016_scaffold_1369:0.4768954784,W4_20140711_HT_scaffold_5570:0.4768954784):0.02310452164,((((((S_input_FT_scaffold_2617:0.4369857258,W4_20140711_FC_scaffold_1701:0.4369857258):0.01602320087,(S_input_FT_scaffold_2157:0.4500988529,S_input_FT_scaffold_2386:0.4500988529):0.002910073763):0.01900306603,(S_input_RT_scaffold_2524:0.4562711363,(S_input_FT_scaffold_1990:0.4211025456,(S_1_day_17_scaffold_216:0.3898749411,S_input_RT_scaffold_510:0.3898749411):0.03122760452):0.03516859064):0.01574085646):0.02796835986,((W4_20140716_FC_scaffold_2972:0.499121554,(W4_20140711_FC_scaffold_4935:0.4980050357,(((((S_input_RT_scaffold_614:0.4601051616,W4_20140711_FC_scaffold_4540:0.4601051616):0.02213945966,((W4_20140711_HT_scaffold_1665:0.3701222366,W4_20140716_FC_scaffold_595:0.3701222366):0.1032900745,(S_input_FT_scaffold_2568:0.4537940019,W4_20140711_LW_scaffold_1558:0.4537940019):0.01961830925):0.008832310108):0.007206147269,(((W4_20140711_HT_scaffold_1728:0.3163763751,W4_20140716_FC_scaffold_535:0.3163763751):0.1554713669,(W4_20140711_HT_scaffold_2098:0.4490131423,W4_20140716_FC_scaffold_1813:0.4490131423):0.02283459978):0.01601125491,((W4_20140711_HT_scaffold_6631:0.445122056,W4_20140716_FC_scaffold_2253:0.445122056):0.03639710232,(W4_20140711_FC_scaffold_5350:0.460817569,(W4_20140711_FC_scaffold_787:0.4355810166,W4_20140716_FC_scaffold_1025:0.4355810166):0.02523655236):0.02070158931):0.006339838651):0.001591771545):0.005068263593,((S_input_FT_scaffold_3244:0.4803099332,W4_20140716_FC_scaffold_1260:0.4803099332):0.0105542692,(W4_20140716_FC_scaffold_11137:0.4847011759,(S_input_FT_scaffold_3658:0.4787098279,((W4_20140716_FC_scaffold_547:0.463072028,(S_input_FT_scaffold_117:0.4459142443,(S_input_FT_scaffold_1308:0.4017486032,(W4_20140711_FC_scaffold_136:0.327910503,W4_20140711_HT_scaffold_77:0.327910503):0.07383810019):0.04416564107):0.01715778376):0.01054532431,((W4_20140716_FC_scaffold_459:0.4472094834,(S_input_FT_scaffold_4764:0.4239756807,W4_20140711_FC_scaffold_2911:0.4239756807):0.02323380271):0.01893048991,(W4_20140711_FC_scaffold_707:0.4479756737,(S_input_RT_scaffold_639:0.4410836547,(W4_20140711_FC_scaffold_12696:0.4157231508,W4_20140711_HT_scaffold_2973:0.4157231508):0.02536050386):0.00689201903):0.0181642996):0.007477379043):0.005092475591):0.005991347982):0.006163026472):0.003654829722):0.003165689661,(S_input_FT_scaffold_3152:0.495970753,(S_input_FT_scaffold_2720:0.4916289872,(W4_20140716_FC_scaffold_1478:0.4822261032,W4_20140716_FC_scaffold_1684:0.4822261032):0.009402883979):0.004341765845):0.001713968731):0.0003203139439):0.00111651831):0.0007977643126,((W4_20140716_FC_scaffold_3320:0.4967437746,(W4_20140711_FC_scaffold_4312:0.4960300241,((W4_20140711_FC_scaffold_2532:0.4671287095,(S_1_day_17_scaffold_1036:0.4551025166,W4_20140716_FC_scaffold_588:0.4551025166):0.01202619293):0.02774638401,((S_1_day_17_scaffold_1431:0.4546310867,(S_input_FT_scaffold_1396:0.4426886717,W4_20140716_FC_scaffold_1384:0.4426886717):0.01194241492):0.03536473922,(((W4_20140716_FC_scaffold_1760:0.438362279,(W4_20140711_HT_scaffold_2540:0.4192780654,W4_20140716_FC_scaffold_258:0.4192780654):0.01908421362):0.03155797356,((W4_20140711_FC_scaffold_3135:0.4498970386,(S_1_day_17_scaffold_491:0.4422358699,(S_1_day_17_scaffold_250:0.414563179,(S_input_RT_scaffold_645:0.4062563252,(W4_20140716_FC_scaffold_413:0.3977309886,(S_input_RT_scaffold_655:0.3827650743,W4_20140711_HT_scaffold_1513:0.3827650743):0.01496591432):0.008525336657):0.008306853768):0.02767269086):0.007661168779):0.01497041116,(W4_20140711_HT_scaffold_10831:0.4580092683,W4_20140711_HT_scaffold_13422:0.4580092683):0.006858181537):0.005052802738):0.01866764186,(S_input_FT_scaffold_2759:0.4867028219,((S_1_day_17_scaffold_1260:0.4649598995,W4_20140716_FC_scaffold_2806:0.4649598995):0.01140908743,(W4_20140711_HT_scaffold_11040:0.4694812139,(S_input_FT_scaffold_4086:0.4646088657,((W4_20140711_HT_scaffold_3649:0.4263824098,(S_1_day_17_scaffold_1028:0.36804654,S_input_FT_scaffold_646:0.36804654):0.05833586978):0.02544415229,(S_input_FT_scaffold_1842:0.4484509843,((S_1_day_17_scaffold_1469:0.4327883255,S_input_RT_scaffold_1281:0.4327883255):0.0104775423,(S_1_day_17_scaffold_584:0.442196388,S_1_day_17_scaffold_944:0.442196388):0.00106947972):0.005185116494):0.003375577787):0.01278230368):0.00487234821):0.006887772964):0.01033383501):0.001885072491):0.001407931485):0.004879267628):0.001154930537):0.000713750573):0.002937353288,((W4_20140711_HT_scaffold_22419:0.4978986227,(W4_20140711_FC_scaffold_2489:0.4897259466,W4_20140711_HT_scaffold_2163:0.4897259466):0.008172676135):0.001260484155,(W4_20140711_HT_scaffold_189:0.4987491966,((W4_20140711_HT_scaffold_7500:0.4945063363,(W4_20140711_FC_scaffold_5927:0.4827656025,W4_20140716_FC_scaffold_2669:0.4827656025):0.01174073374):0.003436744031,((W4_20140716_FC_scaffold_1863:0.473491908,(W4_20140711_FC_scaffold_1293:0.4497332242,W4_20140716_FC_scaffold_497:0.4497332242):0.02375868383):0.0222574953,(((W4_20140711_HT_scaffold_5024:0.4792845221,(W4_20140711_HT_scaffold_4424:0.4656216511,(S_input_FT_scaffold_1314:0.4599704379,(W4_20140711_FC_scaffold_1216:0.4404620833,(S_input_FT_scaffold_1883:0.4294387752,W4_20140711_LW_scaffold_119:0.4294387752):0.01102330809):0.01950835462):0.005651213157):0.01366287102):0.00880442602,((W4_20140711_FC_scaffold_195:0.4572999432,(W4_20140711_FC_scaffold_4162:0.4496235363,W4_20140716_FC_scaffold_2397:0.4496235363):0.007676406993):0.02247577706,(S_input_RT_scaffold_2644:0.4701769021,W4_20140716_FC_scaffold_2432:0.4701769021):0.009598818212):0.008313227822):0.006488258306,(W4_20140716_FC_scaffold_1367:0.4893984454,(W4_20140711_FC_scaffold_536:0.3017754303,W4_20140711_HT_scaffold_887:0.3017754303):0.1876230152):0.005178760998):0.001172196854):0.00219367702):0.0008061162984):0.0004099102823):0.0005220210184):0.0002381904205):6.103426119e-05):1.301411104e-05,((S_input_FT_scaffold_28:0.4941644765,S_input_FT_scaffold_2907:0.4941644765):0.00582180984,(S_input_FT_scaffold_3464:0.4999803028,(((W4_20140711_FC_scaffold_13729:0.499309545,(W4_20140711_FC_scaffold_4899:0.4970148669,((S_input_FT_scaffold_4988:0.4852409352,W4_20140711_FC_scaffold_5743:0.4852409352):0.008316100644,(W4_20140711_HT_scaffold_12404:0.4886736302,(S_input_FT_scaffold_593:0.4773472604,S_input_FT_scaffold_9534:0.4773472604):0.01132636979):0.004883405681):0.003457831051):0.002294678037):0.0005127580048,((W4_20140711_HT_scaffold_4852:0.4981390414,((S_input_FT_scaffold_1923:0.4916173661,W4_20140711_FC_scaffold_1979:0.4916173661):0.003945392961,(W4_20140711_FC_scaffold_4618:0.4944438216,(W4_20140711_FC_scaffold_4377:0.4934869806,((S_input_FT_scaffold_750:0.4719409025,W4_20140711_FC_scaffold_3979:0.4719409025):0.01501260693,(S_input_FT_scaffold_823:0.4842099247,(W4_20140711_HT_scaffold_4678:0.4757579038,((S_input_FT_scaffold_1040:0.4233484949,W4_20140711_FC_scaffold_274:0.4233484949):0.04582324603,(((W4_20140711_FC_scaffold_404:0.4056415007,W4_20140716_FC_scaffold_75:0.4056415007):0.02103476451,(S_input_FT_scaffold_388:0.4233071593,(S_input_FT_scaffold_233:0.4114485566,(S_input_FT_scaffold_27:0.3804704417,W4_20140711_FC_scaffold_182:0.3804704417):0.03097811489):0.01185860262):0.003369105978):0.02639693733,(S_input_FT_scaffold_884:0.4473596024,W4_20140711_FC_scaffold_2970:0.4473596024):0.00571360014):0.01609853835):0.006586162872):0.008452020867):0.002743584777):0.006533471161):0.0009568409551):0.001118937496):0.002576282378):0.00137579466,((W4_20140711_FC_scaffold_553:0.4852211618,W4_20140716_FC_scaffold_377:0.4852211618):0.01298959496,(S_input_FT_scaffold_1462:0.4896201486,S_input_FT_scaffold_4053:0.4896201486):0.008590608246):0.001304079291):0.0003074668974):0.0001388106656,((S_input_FT_scaffold_3030:0.4995188783,(5H_04062016_scaffold_16:0.4915258988,(S_input_FT_scaffold_3999:0.4869434706,(W4_20140711_FC_scaffold_3368:0.4850882127,((S_input_FT_scaffold_1005:0.4483734253,(S_input_FT_scaffold_336:0.4216724669,W4_20140711_FC_scaffold_782:0.4216724669):0.02670095841):0.01363172574,(W4_20140716_FC_scaffold_214:0.4546532637,(S_input_FT_scaffold_19:0.4223184204,S_input_FT_scaffold_32:0.4223184204):0.03233484329):0.007351887334):0.02308306165):0.001855257902):0.004582428233):0.007992979528):0.0004071393952,(S_input_FT_scaffold_2062:0.4999095353,(S_input_FT_scaffold_417:0.4998625871,((W4_20140711_HT_scaffold_5017:0.4947920865,W4_20140711_HT_scaffold_5198:0.4947920865):0.004960924978,((S_input_FT_scaffold_1331:0.4938484028,S_input_FT_scaffold_4047:0.4938484028):0.005588833387,((W4_20140711_HT_scaffold_4787:0.498728621,((S_input_FT_scaffold_1669:0.4683148493,(S_input_FT_scaffold_2721:0.4526203104,(S_input_FT_scaffold_4888:0.4253341262,W4_20140711_HT_scaffold_2374:0.4253341262):0.02728618419):0.01569453891):0.02996475577,((S_input_FT_scaffold_2043:0.4719409025,W4_20140716_FC_scaffold_1452:0.4719409025):0.02594987512,((((W4_20140716_FC_scaffold_1779:0.4528245584,(S_input_FT_scaffold_1965:0.4399916454,(W4_20140716_FC_scaffold_88:0.4028783047,(S_input_FT_scaffold_94:0.3655567827,W4_20140711_HT_scaffold_457:0.3655567827):0.03732152203):0.03711334068):0.01283291303):0.03308964905,(S_input_FT_scaffold_3593:0.4655516765,((S_input_FT_scaffold_2913:0.445347665,W4_20140711_FC_scaffold_4355:0.445347665):0.00835798112,(S_input_FT_scaffold_1768:0.4506712753,(S_input_FT_scaffold_2796:0.4339540528,W4_20140716_FC_scaffold_331:0.4339540528):0.01671722252):0.003034370789):0.01184603033):0.02036253104):0.004297219206,(S_input_FT_scaffold_7196:0.4896273354,(S_input_FT_scaffold_4165:0.4842108191,(((S_input_FT_scaffold_1837:0.4497149237,S_input_FT_scaffold_2374:0.4497149237):0.008048950033,(W4_20140716_FC_scaffold_1195:0.456762884,(S_input_FT_scaffold_1634:0.4284500371,(S_input_FT_scaffold_2563:0.4181536943,(S_input_FT_scaffold_1699:0.4151577973,(S_input_FT_scaffold_644:0.3948339828,W4_20140711_FC_scaffold_1063:0.3948339828):0.02032381455):0.002995896985):0.01029634281):0.02831284691):0.001000989688):0.01315466165,(((S_input_FT_scaffold_1654:0.3560221815,(S_input_FT_scaffold_110:0.3350810016,S_input_FT_scaffold_187:0.3350810016):0.02094117992):0.03738667205,(W4_20140711_HT_scaffold_565:0.364588243,(W4_20140711_HT_scaffold_58:0.3092384525,W4_20140716_FC_scaffold_19:0.3092384525):0.05534979051):0.02882061055):0.0674158514,(W4_20140716_FC_scaffold_1118:0.4461347979,(W4_20140711_HT_scaffold_509:0.3980046434,(S_input_FT_scaffold_121:0.360842309,W4_20140716_FC_scaffold_71:0.360842309):0.03716233446):0.04813015442):0.01468990709):0.01009383041):0.01329228377):0.005416516271):0.0005840913008):0.004350945489,(W4_20140716_FC_scaffold_2912:0.4920021109,(S_input_FT_scaffold_3841:0.4855647246,(S_input_FT_scaffold_1894:0.4838803059,(W4_20140716_FC_scaffold_2001:0.4685751098,(S_input_FT_scaffold_855:0.4550288491,(S_input_FT_scaffold_5291:0.4470110961,(W4_20140711_FC_scaffold_3535:0.4415338089,((S_input_FT_scaffold_2647:0.3503054104,(S_input_FT_scaffold_257:0.3428706524,W4_20140711_HT_scaffold_605:0.3428706524):0.007434757936):0.06948480695,(S_input_FT_scaffold_379:0.3555304402,S_input_FT_scaffold_570:0.3555304402):0.06425977712):0.02174359159):0.0054772872):0.008017752958):0.01354626076):0.01530519606):0.001684418714):0.006437386286):0.002560261318):0.003328405445):0.0003888274313):0.0004490159724):0.0005787431432,((S_input_FT_scaffold_770:0.4899309303,(S_input_FT_scaffold_2436:0.4651128364,S_input_FT_scaffold_3387:0.4651128364):0.02481809394):0.008858674255,((S_input_FT_scaffold_1097:0.484117579,W4_20140711_HT_scaffold_6076:0.484117579):0.01198629876,((W4_20140711_FC_scaffold_1848:0.4765065769,(W4_20140711_FC_scaffold_715:0.4643834393,(S_input_FT_scaffold_93:0.4259061609,(S_input_FT_scaffold_175:0.383561282,W4_20140711_HT_scaffold_1054:0.383561282):0.04234487892):0.03847727839):0.01212313768):0.0165657003,(S_input_FT_scaffold_1342:0.483319136,(W4_20140711_FC_scaffold_2672:0.4506429178,W4_20140711_HT_scaffold_111:0.4506429178):0.0326762182):0.009753141219):0.003031600539):0.002685726783):0.0005177596121):0.000129872031):0.0003157752809):0.0001095755576):4.694828422e-05):1.648240761e-05):3.509590729e-05):1.918914642e-05):5.983494239e-06):7.080412717e-06):6.522975184e-06,((((W4_20140711_LW_scaffold_113:0.4912064677,(W4_20140711_HT_scaffold_9470:0.4821873829,(W4_20140711_HT_scaffold_16279:0.4660677494,(W4_20140711_HT_scaffold_2598:0.3966791146,W4_20140711_LW_scaffold_542:0.3966791146):0.06938863478):0.01611963355):0.009019084747):0.008633290053,(S_input_FT_scaffold_2215:0.4997641399,((W4_20140711_FC_scaffold_755:0.4965619685,((W4_20140711_HT_scaffold_16510:0.4718628342,W4_20140711_HT_scaffold_304:0.4718628342):0.02132508064,(S_input_FT_scaffold_831:0.48558269,(S_1_day_1_scaffold_257:0.4689329319,S_1_day_17_scaffold_1265:0.4689329319):0.01664975813):0.007605224791):0.00337405365):0.002283840091,(S_input_FT_scaffold_5340:0.4984986868,(S_input_FT_scaffold_757:0.4932243995,(S_input_RT_scaffold_2111:0.4892204936,((S_1_day_1_scaffold_168:0.4547778967,S_input_RT_scaffold_1065:0.4547778967):0.03185809591,(S_1_day_1_scaffold_1304:0.4838441035,(S_input_RT_scaffold_2379:0.4825577249,(S_input_FT_scaffold_597:0.4701954714,(Carm_scaffold_478:0.4671923092,(S_input_FT_scaffold_850:0.4602385687,S_input_FT_scaffold_99_trim:0.4602385687):0.006953740497):0.003003162215):0.0123622535):0.001286378565):0.002791889108):0.002584501005):0.004003905883):0.005274287296):0.0003471218105):0.00091833135):7.561781782e-05):0.0001578355688,(((Carm_scaffold_1136:0.4978470902,(S_input_FT_scaffold_2738:0.4950691287,W4_20140711_FC_scaffold_2090:0.4950691287):0.002777961471):0.001910296073,(S_1_day_17_scaffold_2551:0.4990242603,(S_input_RT_scaffold_2587:0.4951811558,(W4_20140711_FC_scaffold_2943:0.4919948576,(S_input_RT_scaffold_1499:0.4722409545,(S_input_FT_scaffold_2716:0.4523301052,S_input_RT_scaffold_1853:0.4523301052):0.01991084928):0.01975390311):0.003186298163):0.003843104504):0.0007331260145):0.0002387756412,(((((S_input_RT_scaffold_3208:0.4827556046,(S_input_FT_scaffold_1807:0.47261869,S_input_RT_scaffold_2613:0.47261869):0.01013691461):0.01267811477,((S_1_day_1_scaffold_490:0.440038995,S_1_day_1_scaffold_521:0.440038995):0.05238845305,(Carm_06272012_scaffold_11:0.4796337258,S_input_RT_scaffold_728:0.4796337258):0.01279372221):0.003006271332):0.004401298354,(S_1_day_1_scaffold_1601:0.498513377,(S_input_RT_scaffold_6582:0.49744731,(Carm_scaffold_2285:0.4918433851,(Carm_scaffold_1737:0.477025043,Carm_scaffold_4971:0.477025043):0.01481834209):0.005603924938):0.001066066983):0.001321640677):0.0001352410952,((S_1_day_1_scaffold_2253:0.4950985887,S_input_RT_scaffold_821:0.4950985887):0.004859427055,(((W4_20140711_HT_scaffold_2504:0.4747738686,W4_20140716_FC_scaffold_3764:0.4747738686):0.02426498955,(W4_20140711_HT_scaffold_5536:0.4982895346,(W4_20140716_FC_scaffold_727:0.4931120726,((W4_20140711_HT_scaffold_2338:0.4609959725,W4_20140716_FC_scaffold_2016:0.4609959725):0.02851673185,((S_input_FT_scaffold_911:0.4692356545,W4_20140711_HT_scaffold_2854:0.4692356545):0.01120640157,(W4_20140716_FC_scaffold_1303:0.4750824238,(S_1_day_17_scaffold_4:0.2693776779,W4_20140711_FC_scaffold_126:0.2693776779):0.2057047459):0.005359632317):0.009070648297):0.003599368175):0.005177461997):0.0007493236264):0.0008927604659,(S_input_RT_scaffold_7088:0.4998742592,(((W4_20140711_FC_scaffold_4663:0.4949852506,W4_20140711_HT_scaffold_2683:0.4949852506):0.003164852493,(((W4_20140711_FC_scaffold_2170:0.4893919721,(W4_20140711_FC_scaffold_5900:0.4779080638,(W4_20140711_FC_scaffold_1190:0.4455634726,W4_20140716_FC_scaffold_18:0.4455634726):0.0323445912):0.0114839082):0.005745610968,((W4_20140711_HT_scaffold_7159:0.4774844329,(W4_20140711_LW_scaffold_401:0.4730335907,(W4_20140711_LW_scaffold_565:0.4428467437,W4_20140716_FC_scaffold_840:0.4428467437):0.03018684699):0.004450842161):0.01262970492,(W4_20140711_FC_scaffold_4579:0.4824912975,(S_input_RT_scaffold_649:0.4769518982,W4_20140711_FC_scaffold_1963:0.4769518982):0.005539399263):0.007622840354):0.005023445205):0.002810586978,(W4_20140711_HT_scaffold_10789:0.4975024464,(W4_20140716_FC_scaffold_2739:0.495993388,(S_1_day_1_scaffold_1615:0.4948135286,((W4_20140711_FC_scaffold_571:0.4727910756,(W4_20140711_LW_scaffold_1048:0.4628815108,W4_20140716_FC_scaffold_1055:0.4628815108):0.009909564819):0.01092265055,(((W4_20140716_FC_scaffold_70:0.4565151122,(S_input_RT_scaffold_498:0.4487597818,(W4_20141022_scaffold_10:0.4157928753,(Carm_T13_scaffold_30:0.2996926011,S_1_day_1_scaffold_55:0.2996926011):0.1161002742):0.03296690653):0.007755330379):0.01369544905,(S_input_RT_scaffold_1685:0.4616049275,S_input_RT_scaffold_411:0.4616049275):0.008605633738):0.009637968379,(S_input_RT_scaffold_783:0.4736081746,W4_20140711_LW_scaffold_2351:0.4736081746):0.006240355017):0.003865196505):0.01109980245):0.001179859403):0.001509058454):0.0004457235708):0.0002019331316):0.001574254146,(S_input_RT_scaffold_3263:0.4986207503,(W4_20140711_HT_scaffold_5168:0.4900156481,(W4_20140711_HT_scaffold_848:0.4621841085,W4_20140716_FC_scaffold_5890:0.4621841085):0.02783153969):0.00860510219):0.001103606935):0.0001499019606):5.735941806e-05):2.639714326e-05):1.22430077e-05):2.36838043e-05,((S_input_FT_scaffold_4221:0.4999608631,((W4_20140711_FC_scaffold_3080:0.4998133158,(S_input_FT_scaffold_2399:0.4997199045,(W4_20140711_FC_scaffold_4356:0.4996463868,(S_input_RT_scaffold_527:0.4992156095,((W4_20140711_FC_scaffold_6229:0.4896112024,(S_input_RT_scaffold_3909:0.484100922,S_input_RT_scaffold_3944:0.484100922):0.00551028047):0.009102368229,((W4_20140711_HT_scaffold_420:0.4939623922,((S_1_day_17_scaffold_4235:0.4793603857,S_input_RT_scaffold_2183:0.4793603857):0.01305111052,(S_input_FT_scaffold_2393:0.4876382028,(W4_20140711_FC_scaffold_1169:0.468376106,(S_input_FT_scaffold_3990:0.4618024476,S_input_RT_scaffold_693:0.4618024476):0.006573658363):0.01926209689):0.004773293416):0.001550895941):0.003672823236,(S_1_day_17_scaffold_1923:0.4955357082,((S_1_day_17_scaffold_722:0.4389438299,S_input_RT_scaffold_101:0.4389438299):0.04407571133,((S_input_FT_scaffold_1592:0.4511211257,W4_20140716_FC_scaffold_498:0.4511211257):0.02576368857,((S_input_FT_scaffold_695:0.4455430587,S_input_RT_scaffold_1032:0.4455430587):0.02818981906,(S_input_FT_scaffold_1686:0.4678593573,S_input_RT_scaffold_65:0.4678593573):0.005873520541):0.003151936511):0.006134726895):0.01251616702):0.002099507201):0.001078355233):0.000502038843):0.0004307773172):7.351769651e-05):9.341126869e-05):0.0001274405119,(W4_20140716_FC_scaffold_3432:0.4999373453,((W4_20140711_HT_scaffold_4052:0.492522642,(W4_20140711_HT_scaffold_8536:0.4821206268,W4_20140711_HT_scaffold_9663:0.4821206268):0.01040201525):0.007382780616,(S_input_FT_scaffold_4441:0.4997830888,(S_input_FT_scaffold_2152:0.4997488783,((Carm_scaffold_2647:0.4994428056,((W4_20140711_FC_scaffold_2623:0.4841989526,W4_20140716_FC_scaffold_2592:0.4841989526):0.01461740663,(W4_20140711_HT_scaffold_4058:0.4980288306,((W4_20140716_FC_scaffold_1343:0.475427491,(W4_20140711_FC_scaffold_429:0.4673816038,(S_1_day_17_scaffold_1719:0.4651128364,W4_20140711_HT_scaffold_4853:0.4651128364):0.002268767442):0.008045887166):0.02063360549,(5H_03032016_scaffold_224:0.4892499829,Carm_scaffold_138:0.4892499829):0.006811113623):0.001967734153):0.0007875286224):0.0006264463743):0.0002068911236,(S_input_FT_scaffold_4763:0.4996047581,(W4_20140711_HT_scaffold_3892:0.4990917715,(S_input_FT_scaffold_2060:0.4986279203,((S_input_FT_scaffold_4077:0.4910139229,(Carm_scaffold_964:0.4866456766,(W4_20140711_LW_scaffold_6996:0.4839637345,((W4_20140711_FC_scaffold_3644:0.4686954395,((S_input_FT_scaffold_404:0.4525178923,(S_input_FT_scaffold_1072:0.4458765424,W4_20140711_FC_scaffold_2000:0.4458765424):0.006641349885):0.01148501124,((W4_20140711_FC_scaffold_4117:0.4484454094,(S_input_RT_scaffold_1755:0.4330911299,W4_20140711_FC_scaffold_3444:0.4330911299):0.01535427954):0.01281084685,((W4_20140711_FC_scaffold_2833:0.4473922351,W4_20140711_FC_scaffold_7548:0.4473922351):0.009357092435,(S_input_FT_scaffold_2779:0.4554893807,W4_20140711_FC_scaffold_3198:0.4554893807):0.001259946775):0.004506928779):0.002746647272):0.004692535941):0.01161713535,(((W4_20140711_HT_scaffold_5278:0.4500988529,W4_20140716_FC_scaffold_2808:0.4500988529):0.01525428692,(W4_20140711_HT_scaffold_10617:0.4589944735,(W4_20140711_HT_scaffold_1651:0.4364748905,W4_20140711_HT_scaffold_4789:0.4364748905):0.02251958307):0.006358666317):0.009418169061,(W4_20140711_HT_scaffold_8778:0.4722248627,(W4_20140711_FC_scaffold_1902:0.4675519789,(W4_20140711_FC_scaffold_1887:0.4665930487,(W4_20140711_FC_scaffold_3524:0.4611953891,(W4_20140711_FC_scaffold_312:0.4488339344,(W4_20140711_FC_scaffold_64:0.4164466063,(W4_20140711_FC_scaffold_1060:0.4056133193,W4_20140711_FC_scaffold_543:0.4056133193):0.01083328708):0.0323873281):0.01236145463):0.005397659655):0.0009589301487):0.004672883824):0.002546446229):0.005541265928):0.003651159635):0.002681942124):0.004368246293):0.005258152781,(W4_20140711_HT_scaffold_5062:0.4923866172,(S_input_FT_scaffold_2165:0.4868507536,((W4_20140711_FC_scaffold_3709:0.4761696149,((S_input_FT_scaffold_3208:0.4338588059,W4_20140711_FC_scaffold_5425:0.4338588059):0.03563823417,((S_input_FT_scaffold_2832:0.4575510257,W4_20140711_FC_scaffold_4831:0.4575510257):0.0080087069,(S_input_FT_scaffold_764:0.4621631409,(W4_20140711_FC_scaffold_5664:0.4523228242,(S_input_FT_scaffold_3320:0.4410783979,W4_20140711_FC_scaffold_1534:0.4410783979):0.01124442626):0.009840316685):0.003396591721):0.00393730744):0.006672574903):0.008131585673,(W4_20140711_FC_scaffold_5953:0.4803995131,(W4_20140711_FC_scaffold_4969:0.4581255006,W4_20140711_FC_scaffold_5034:0.4581255006):0.02227401255):0.003901687457):0.002549553041):0.005535863561):0.003885458479):0.002355844629):0.0004638511462):0.0005129866136):4.493867505e-05):9.918156398e-05):3.42104546e-05):0.0001223338908):3.192267407e-05):3.410974647e-06):2.010680833e-05):2.936621974e-05,((S_1_day_17_scaffold_517:0.4975756948,((S_1_day_17_scaffold_1108:0.4769361425,S_1_day_17_scaffold_1765:0.4769361425):0.01715774941,(S_input_FT_scaffold_2770_trim:0.4867082083,S_input_RT_scaffold_3509:0.4867082083):0.007385683541):0.003481802948):0.002411862239,((S_1_day_1_scaffold_1295:0.4918850334,W4_20140711_FC_scaffold_3599:0.4918850334):0.008101460695,((S_1_day_17_scaffold_848:0.4904687223,(S_input_RT_scaffold_1852:0.4693310778,(S_input_FT_scaffold_1919:0.4589505743,S_input_FT_scaffold_2976:0.4589505743):0.0103805035):0.02113764444):0.009516815773,((S_input_RT_scaffold_32:0.4998840602,(((S_input_RT_scaffold_956:0.455224144,W4_20140711_FC_scaffold_2303:0.455224144):0.04372027626,(S_input_FT_scaffold_3299:0.4972918108,(W4_20140711_FC_scaffold_2383:0.4966905242,(Carm_scaffold_2909:0.4938370586,(W4_20140711_FC_scaffold_6044:0.4902379093,((S_input_RT_scaffold_2397:0.4774623449,(S_1_day_17_scaffold_928:0.4512132817,S_input_FT_scaffold_1165:0.4512132817):0.0262490632):0.01025878042,(S_1_day_17_scaffold_655:0.4841878764,(W4_20140711_FC_scaffold_3559:0.4800417616,(5H_02172016_scaffold_43:0.4790014152,((W4_20140711_FC_scaffold_197:0.4649964158,(S_input_FT_scaffold_128:0.4437731501,W4_20140711_FC_scaffold_198:0.4437731501):0.02122326568):0.004485745044,(W4_20140711_FC_scaffold_1238:0.4656870821,(S_input_RT_scaffold_2336:0.4580092683,W4_20140711_FC_scaffold_12099:0.4580092683):0.007677813816):0.003795078723):0.009519254422):0.001040346421):0.004146114793):0.003533248833):0.002516784):0.003599149346):0.002853465541):0.000601286651):0.00165260947):0.0005425537861,((S_input_FT_scaffold_1466:0.4983977763,((S_1_day_17_scaffold_933:0.4842734803,W4_20140711_FC_scaffold_724:0.4842734803):0.01038433857,(W4_20140716_FC_scaffold_2035:0.4904139785,(W4_20140711_FC_scaffold_1949:0.481447859,(W4_20140711_FC_scaffold_4901:0.4732308808,(S_input_FT_scaffold_1520:0.4659821731,S_input_FT_scaffold_943:0.4659821731):0.007248707695):0.008216978121):0.008966119545):0.004243840392):0.003739957442):0.0006348387276,(S_input_RT_scaffold_1579:0.4984629689,(W4_20140711_HT_scaffold_4923:0.4907587907,(W4_20140711_FC_scaffold_3894:0.4764843834,W4_20140711_FC_scaffold_4863:0.4764843834):0.01427440732):0.007704178226):0.0005696461638):0.0004543589989):0.0003970861788):8.60680849e-05,((S_1_day_17_scaffold_1435:0.4998912156,(W4_20140711_FC_scaffold_6909:0.4998863517,((S_input_FT_scaffold_5051:0.4990175674,(((S_input_FT_scaffold_1001:0.4696851908,(W4_20140711_HT_scaffold_875:0.4202901487,W4_20140716_FC_scaffold_109:0.4202901487):0.04939504218):0.02257292228,((S_1_day_17_scaffold_354:0.4696025847,(S_1_day_17_scaffold_1035:0.4546747505,S_1_day_17_scaffold_640:0.4546747505):0.01492783422):0.01733353519,((S_1_day_17_scaffold_369:0.4553617315,S_input_FT_scaffold_2261:0.4553617315):0.02932985153,((S_1_day_17_scaffold_1383:0.473651509,S_1_day_17_scaffold_551:0.473651509):0.006263675523,(S_input_RT_scaffold_3242:0.4770048572,(S_1_day_17_scaffold_661:0.4521034841,(S_input_FT_scaffold_2002:0.4484818771,(S_input_FT_scaffold_213:0.4190926643,(W4_20140711_FC_scaffold_2683:0.4075974819,W4_20140716_FC_scaffold_518:0.4075974819):0.0114951824):0.02938921275):0.003621607074):0.02490137303):0.002910327339):0.004776398579):0.002244536802):0.005321993257):0.005683929078,((S_1_day_17_scaffold_2193:0.4773847484,(S_input_RT_scaffold_1504:0.4715469448,(S_input_RT_scaffold_2316:0.4662641767,(W4_20140711_FC_scaffold_3803:0.4575510257,W4_20140711_HT_scaffold_2112:0.4575510257):0.008713150966):0.005282768114):0.005837803658):0.01692479645,(S_1_day_17_scaffold_1823:0.4903874982,S_input_FT_scaffold_3149:0.4903874982):0.003922046719):0.003632497334):0.001075525193):0.0008005095113,(S_input_FT_scaffold_3994:0.4997827371,(((S_1_day_17_scaffold_1315:0.4675684538,S_input_FT_scaffold_10214:0.4675684538):0.03140627996,(W4_20140711_HT_scaffold_8954:0.4838764758,(W4_20140711_HT_scaffold_9932:0.4740192926,W4_20140711_LW_scaffold_1032:0.4740192926):0.009857183201):0.01509825805):0.0006409818603,((S_1_day_17_scaffold_4410:0.4928430272,S_input_RT_scaffold_3332:0.4928430272):0.006636659304,(S_input_RT_scaffold_1679:0.4993143146,((S_1_day_17_scaffold_1185:0.4776500086,S_input_FT_scaffold_3720:0.4776500086):0.0214542761,(S_input_FT_scaffold_3617:0.4989007876,((S_1_day_17_scaffold_1437:0.496906391,(((S_1_day_17_scaffold_449:0.472923875,S_input_FT_scaffold_3111:0.472923875):0.01900116109,(S_input_FT_scaffold_1063:0.4831899159,(S_input_FT_scaffold_469:0.4283676105,S_input_FT_scaffold_751:0.4283676105):0.05482230543):0.008735120192):0.003348349926,(S_1_day_17_scaffold_922:0.4922785054,W4_20140711_FC_scaffold_2426:0.4922785054):0.002994880675):0.001633004996):0.001124537727,(S_1_day_17_scaffold_1407:0.4979342125,(S_input_RT_scaffold_3076:0.4976346706,(((S_input_FT_scaffold_4284:0.4882605734,W4_20140711_FC_scaffold_4670:0.4882605734):0.005454369491,(((W4_20140711_LW_scaffold_21:0.4583102255,W4_20140716_FC_scaffold_222:0.4583102255):0.02691881041,((S_input_FT_scaffold_6579:0.4707774962,(S_input_FT_scaffold_15589:0.4511211257,S_input_FT_scaffold_2339:0.4511211257):0.01965637042):0.01342853857,(S_input_FT_scaffold_4456:0.4812495358,((S_input_FT_scaffold_2163:0.4594977219,(S_input_FT_scaffold_894:0.442692879,(S_1_day_17_scaffold_346:0.4238489101,(S_input_RT_scaffold_224:0.4159085431,(S_1_day_17_scaffold_579:0.3660336799,S_input_FT_scaffold_565:0.3660336799):0.0498748632):0.007940366996):0.01884396887):0.01680484297):0.0141630241,(S_input_FT_scaffold_1917:0.4643113776,S_input_FT_scaffold_6929:0.4643113776):0.009349368451):0.007588789714):0.002956498968):0.001023001153):0.006950923122,(S_input_RT_scaffold_66:0.4871300305,(W4_20140711_FC_scaffold_3664:0.4500988529,W4_20140711_HT_scaffold_4186:0.4500988529):0.03703117752):0.005049928539):0.001534983881):0.003379365111,(S_input_FT_scaffold_1532:0.4953158412,(S_input_FT_scaffold_3155:0.4768954784,S_input_FT_scaffold_6314:0.4768954784):0.01842036283):0.001778466804):0.0005403626321):0.0002995418863):9.671625771e-05):0.0008698588197):0.0002034971038):0.0002100299052):0.0001653718906):0.0001360291729):0.0001670214293):3.533981642e-05):6.827481162e-05):4.863844373e-06):4.997795833e-05,((S_input_RT_scaffold_317:0.4987638751,(S_input_FT_scaffold_4553:0.4948536856,S_input_FT_scaffold_7513:0.4948536856):0.003910189492):0.001164099478,((S_input_FT_scaffold_2690:0.4987473877,((S_input_RT_scaffold_2411:0.4721080837,(S_input_FT_scaffold_2892:0.4617253644,(S_1_day_17_scaffold_1043:0.4535544115,S_input_RT_scaffold_3496:0.4535544115):0.008170952823):0.01038271938):0.01992759912,(S_1_day_17_scaffold_3704:0.4897466277,(S_input_RT_scaffold_3721:0.4678796616,(S_input_FT_scaffold_89:0.4234420639,(S_input_FT_scaffold_981:0.4184165819,(S_input_FT_scaffold_1719:0.3954162655,(S_1_day_17_scaffold_172:0.3875354713,S_input_FT_scaffold_1445:0.3875354713):0.00788079415):0.02300031643):0.00502548199):0.04443759768):0.02186696607):0.002289055202):0.00671170484):0.001087979265,((((S_input_FT_scaffold_1395:0.471712883,(S_1_day_17_scaffold_1697:0.4387765502,S_input_FT_scaffold_918:0.4387765502):0.0329363328):0.01408778719,(W4_20140711_FC_scaffold_2899:0.4805248843,(S_1_day_17_scaffold_186:0.4649238635,S_input_RT_scaffold_306:0.4649238635):0.01560102079):0.005275785938):0.01236723381,(W4_20140716_FC_scaffold_131:0.4933875689,(W4_20140711_HT_scaffold_18452:0.4869697787,(S_1_day_17_scaffold_1281:0.4711849099,S_input_FT_scaffold_12495:0.4711849099):0.01578486882):0.006417790147):0.004780335156):0.001327262574,(S_1_day_17_scaffold_1557:0.4992191429,((S_1_day_17_scaffold_1138:0.423445464,S_input_FT_scaffold_973:0.423445464):0.0749904596,((S_input_FT_scaffold_2674:0.4811018423,S_input_FT_scaffold_6371:0.4811018423):0.01542848296,((S_input_FT_scaffold_2048:0.4865628997,(W4_20140711_FC_scaffold_168:0.4513416766,(S_1_day_17_scaffold_39:0.3884542013,S_input_FT_scaffold_659:0.3884542013):0.06288747535):0.03522122312):0.004437011688,((S_input_FT_scaffold_1083:0.4749782781,S_input_RT_scaffold_2979:0.4749782781):0.01374590886,(S_input_RT_scaffold_3613:0.4813516188,(S_input_FT_scaffold_6273:0.4785748724,(S_input_RT_scaffold_1058:0.4689379202,(S_1_day_17_scaffold_479:0.4395585089,S_input_FT_scaffold_156:0.4395585089):0.02937941132):0.009636952201):0.002776746421):0.007372568106):0.002275724513):0.005530413818):0.001905598343):0.0007832193544):0.0002760236465):0.0003402003866):9.260760152e-05):1.321895242e-05):2.893480486e-05):1.540969659e-05):9.560593872e-07):1.06298527e-06):2.672264982e-06):3.713271839e-06):2.219310916e-06):1.431388052e-06):2.092476864e-06,(((Carm_scaffold_2500:0.4936787875,S_input_RT_scaffold_1040:0.4936787875):0.006231432018,(Carm_scaffold_1590:0.4998131347,(Carm_scaffold_651:0.4996304352,(S_input_RT_scaffold_10846:0.4992895825,(Carm_scaffold_1100:0.4987908571,(Carm_scaffold_1982:0.4981299706,(((Carm_scaffold_1914:0.4812960188,Carm_scaffold_863:0.4812960188):0.01141633526,(Carm_scaffold_1545:0.4859908769,Carm_scaffold_347:0.4859908769):0.006721477107):0.003412279674,((S_input_RT_scaffold_1856:0.4727463553,(Carm_scaffold_1283:0.4478687808,Carm_scaffold_797:0.4478687808):0.02487757447):0.02013107997,(Carm_scaffold_1857:0.4906183184,(S_input_RT_scaffold_577:0.4568203992,(Carm_scaffold_884:0.4485724805,(S_input_FT_scaffold_9:0.4275698723,(Carm_05012013_scaffold_4:0.4131378722,Carm_scaffold_194:0.4131378722):0.01443200012):0.02100260817):0.008247918758):0.03379791913):0.002259116919):0.003247198439):0.002005336857):0.0006608865588):0.000498725331):0.0003408527295):0.0001826995452):9.708477388e-05):8.9285224e-05,((5H_02172016_scaffold_1214:0.4860017966,((GB_100_scaffold_121:0.3672424935,(5H_07132016_scaffold_6:0.2603457279,W4_20141203_scaffold_30:0.2603457279):0.1068967656):0.09113019977,(GB_10_scaffold_393:0.450122345,S_1_day_1_scaffold_951:0.450122345):0.008250348284):0.02762910329):0.01399710239,(((S_input_FT_scaffold_161:0.4908895373,(S_input_FT_scaffold_1985:0.4769361425,S_input_FT_scaffold_5186:0.4769361425):0.01395339481):0.009051913326,((W4_20140716_FC_scaffold_1740:0.4949772248,W4_20140716_FC_scaffold_46:0.4949772248):0.004825493343,((S_input_FT_scaffold_1176:0.4792323453,S_input_FT_scaffold_3573:0.4792323453):0.01927767234,((S_input_FT_scaffold_1545:0.4709678635,(S_input_FT_scaffold_1183:0.4621227976,S_input_FT_scaffold_730:0.4621227976):0.008845065887):0.02691217346,(S_input_FT_scaffold_889:0.4976245538,((S_input_FT_scaffold_6127:0.4874944595,W4_20140711_HT_scaffold_6979:0.4874944595):0.009180528337,((S_input_FT_scaffold_2126:0.4788123168,S_input_FT_scaffold_4430:0.4788123168):0.01546616292,(S_input_FT_scaffold_4280:0.4919953311,((S_input_FT_scaffold_1640:0.457795213,S_input_FT_scaffold_463:0.457795213):0.0286896744,(S_input_FT_scaffold_3741:0.4745153251,(S_input_FT_scaffold_643:0.4590789693,(S_input_FT_scaffold_95:0.4144382974,W4_20140711_HT_scaffold_254:0.4144382974):0.04464067191):0.01543635585):0.01196956227):0.005510443676):0.002283148625):0.002396508136):0.0009495659661):0.0002554832013):0.0006299806086):0.001292700523):0.0001387324796):5.737646888e-05,(((((S_input_RT_scaffold_1309:0.4668580163,(S_input_RT_scaffold_656:0.4608537722,(Carm_05012013_scaffold_11:0.3818064765,Carm_scaffold_196:0.3818064765):0.07904729574):0.006004244083):0.02513724142,(S_input_RT_scaffold_1045:0.4911006458,S_input_RT_scaffold_401:0.4911006458):0.0008946119101):0.006997137331,(S_1_day_1_scaffold_907:0.4983896849,((Carm_scaffold_329:0.4526489058,(Carm_05012013_scaffold_760:0.4473922351,S_input_RT_scaffold_1559:0.4473922351):0.005256670681):0.02072611673,(Carm_scaffold_131:0.4683663419,S_1_day_17_scaffold_1449:0.4683663419):0.005008680548):0.02501466237):0.0006027101937):0.0006894833923,(((S_input_FT_scaffold_761:0.4701355189,S_input_RT_scaffold_59:0.4701355189):0.02199893469,(Carm_scaffold_76:0.4843883638,S_input_FT_scaffold_31:0.4843883638):0.007746089824):0.007332388487,(Carm_scaffold_1836:0.4994029513,(S_input_RT_scaffold_2948:0.4993467614,((W4_20140711_FC_scaffold_5587:0.4946696226,W4_20140711_FC_scaffold_75:0.4946696226):0.003916070454,((5H_03032016_scaffold_32:0.4756857242,S_input_RT_scaffold_42:0.4756857242):0.02041648149,((Carm_scaffold_2260:0.477466008,(S_input_RT_scaffold_462:0.4612450923,(S_1_day_1_scaffold_127:0.4508594872,S_input_RT_scaffold_180:0.4508594872):0.01038560514):0.01622091566):0.01766554023,(S_input_FT_scaffold_7626:0.4868184363,(S_input_RT_scaffold_1130:0.4741352441,W4_20140711_FC_scaffold_6425:0.4741352441):0.01268319215):0.008313111943):0.0009706574925):0.002483487378):0.0007610683593):5.618981785e-05):6.38908408e-05):0.0002150363481):0.0003164032045,((W4_20140716_FC_scaffold_59:0.4991899664,(S_input_FT_scaffold_3612:0.4978985018,((S_input_RT_scaffold_2108:0.4734302179,(S_input_FT_scaffold_1801:0.4395695377,S_input_RT_scaffold_205:0.4395695377):0.03386068015):0.005901477702,(S_input_FT_scaffold_2998:0.4763314821,S_input_FT_scaffold_4141:0.4763314821):0.003000213425):0.01856680622):0.001291464569):0.000805996144,(((W4_20140711_LW_scaffold_110:0.4709652593,W4_20140716_FC_scaffold_2464:0.4709652593):0.02877746382,((W4_20140711_FC_scaffold_1404:0.4487969965,W4_20140711_HT_scaffold_101:0.4487969965):0.04950970414,(W4_20140716_FC_scaffold_2998:0.4970736269,(W4_20140711_FC_scaffold_275:0.4922270126,W4_20140711_HT_scaffold_832:0.4922270126):0.00484661432):0.001233073744):0.001436022458):0.000251741203,(((Carm_scaffold_912:0.4973063423,S_input_FT_scaffold_1042:0.4973063423):0.002675871246,(((Carm_scaffold_516:0.4930256112,W4_20140711_FC_scaffold_794:0.4930256112):0.00687324746,((S_input_RT_scaffold_40:0.4984825065,((Carm_scaffold_2833:0.4761816237,S_1_day_1_scaffold_2914:0.4761816237):0.0208769954,((S_1_day_1_scaffold_5742:0.4697152866,S_input_RT_scaffold_2529:0.4697152866):0.02120003679,(S_1_day_1_scaffold_1679:0.477724537,S_input_RT_scaffold_3792:0.477724537):0.01319078638):0.006143295776):0.001423887396):0.0009176211263,(Carm_scaffold_2728:0.4988057034,(S_input_RT_scaffold_4667:0.4915543364,(S_input_RT_scaffold_2870:0.4798713629,(S_1_day_1_scaffold_1110:0.4532192054,S_input_RT_scaffold_11326:0.4532192054):0.0266521575):0.01168297352):0.007251366914):0.0005944242967):0.0004987310546):7.04745525e-05,(W4_20140711_FC_scaffold_2247:0.4999493036,(((Carm_06272012_scaffold_441:0.4983911925,((W4_20140711_FC_scaffold_239:0.4633223231,W4_20140711_LW_scaffold_85:0.4633223231):0.02602563338,(Carm_scaffold_1744:0.4816094947,(S_input_RT_scaffold_3923:0.4803099332,S_input_RT_scaffold_4997:0.4803099332):0.001299561486):0.007738461821):0.009043235986):0.0009576524039,(S_1_day_17_scaffold_162:0.49866887,(S_input_RT_scaffold_97:0.4958527713,(S_input_FT_scaffold_4821:0.4948321776,W4_20140711_FC_scaffold_619:0.4948321776):0.001020593729):0.00281609872):0.0006799748366):0.0005546320434,(S_input_RT_scaffold_1050:0.4998691064,(Carm_scaffold_2724:0.4998641687,(((S_1_day_1_scaffold_1025:0.4874615824,S_input_RT_scaffold_1175_trim:0.4874615824):0.01121122979,(S_input_RT_scaffold_1667:0.4975426375,(W4_20140711_HT_scaffold_262:0.4893425705,(S_input_FT_scaffold_1697:0.4535078277,S_input_RT_scaffold_3084:0.4535078277):0.03583474282):0.008200067005):0.001130174679):0.001167563128,(S_input_RT_scaffold_2459:0.4998194259,((S_1_day_1_scaffold_19:0.4970955077,(Carm_scaffold_44:0.4936888884,(Carm_06272012_scaffold_13:0.4882245658,(S_1_day_17_scaffold_330:0.4812680522,W4_20140711_FC_scaffold_5133:0.4812680522):0.006956513646):0.00546432263):0.003406619307):0.002593280213,(((W4_20141012_scaffold_57:0.4964812405,(((W4_20141029_scaffold_177:0.4676870065,W4_20141105_scaffold_60:0.4676870065):0.01657475426,(5H_02172016_scaffold_1396:0.4678873696,(Carm_06272012_scaffold_275:0.4525924016,GB_10_scaffold_3:0.4525924016):0.01529496805):0.01637439109):0.009984971471,(Carm_06272012_scaffold_296:0.4920710496,Carm_06272012_scaffold_76:0.4920710496):0.002175682602):0.002234508306):0.002638598563,((W4_20140711_FC_scaffold_788:0.4378593523,W4_20140716_FC_scaffold_2187:0.4378593523):0.06023287861,(Carm_scaffold_242:0.4904601224,(S_input_FT_scaffold_2493:0.4881323103,(S_input_RT_scaffold_1957:0.4837878558,S_input_RT_scaffold_3846:0.4837878558):0.004344454555):0.002327812092):0.007632108538):0.001027608106):0.0003971076785,(((Carm_06272012_scaffold_321:0.4651259236,Carm_06272012_scaffold_398:0.4651259236):0.03117310802,((S_input_RT_scaffold_169:0.4520347749,W4_20140711_FC_scaffold_378:0.4520347749):0.04185648386,((S_1_day_1_scaffold_23:0.4516354178,W4_20140711_FC_scaffold_4817:0.4516354178):0.03960947825,(S_input_FT_scaffold_701:0.4823804934,(S_1_day_1_scaffold_660:0.461012147,S_input_RT_scaffold_3964:0.461012147):0.02136834637):0.008864402633):0.002646362738):0.002407772865):0.002953498533,(S_input_RT_scaffold_2646:0.4990595904,(((S_1_day_17_scaffold_1266:0.4756865188,W4_20140711_FC_scaffold_4152:0.4756865188):0.02070887552,(Carm_06272012_scaffold_810:0.4931745406,Carm_scaffold_208:0.4931745406):0.003220853672):0.001958864126,(Carm_scaffold_417:0.4980562938,(S_input_FT_scaffold_1595:0.4975663306,((S_input_FT_scaffold_1483:0.4843701668,(W4_20140711_FC_scaffold_4240:0.4364742289,W4_20140711_FC_scaffold_510:0.4364742289):0.04789593789):0.01070531696,((S_1_day_17_scaffold_459:0.4839341794,((S_input_FT_scaffold_236:0.4528400095,W4_20140711_FC_scaffold_667:0.4528400095):0.01777744941,(S_1_day_1_scaffold_71:0.4622387585,(S_input_RT_scaffold_1109:0.4566470067,(S_input_RT_scaffold_365:0.4427957652,(Carm_scaffold_823:0.4139670165,S_1_day_1_scaffold_250:0.4139670165):0.0288287487):0.01385124154):0.005591751761):0.008378700391):0.01331672047):0.01026806305,(Carm_06272012_scaffold_194:0.4920068995,(Carm_scaffold_604:0.4872210557,(S_1_day_17_scaffold_0_trim:0.4607103415,S_input_RT_scaffold_1156:0.4607103415):0.02651071416):0.004785843867):0.002195342858):0.0008732413353):0.002490846825):0.0004899632583):0.0002979646099):0.0007053319848):0.0001929397592):0.0002644165635):0.0001718412204):0.0001306378971):2.094946872e-05):2.3793367e-05):4.937698801e-06):3.437053062e-05):4.582666669e-05):2.002966971e-05):1.288028992e-05):8.086481075e-06,((Carm_scaffold_1149:0.4967406403,W4_20140711_FC_scaffold_1344:0.4967406403):0.003248822734,(((Carm_scaffold_73:0.4986712136,(W4_20140711_FC_scaffold_2698:0.497532647,(S_input_RT_scaffold_1854:0.4880090446,(S_input_FT_scaffold_1538:0.4787964354,S_input_RT_scaffold_2171:0.4787964354):0.009212609272):0.009523602386):0.001138566602):0.00125956491,(S_input_RT_scaffold_3727:0.4999166366,(S_input_RT_scaffold_3404:0.4998052868,(((Carm_scaffold_2940:0.4872546131,(S_input_RT_scaffold_2282:0.4831574547,(Carm_scaffold_2452:0.4589526311,Carm_scaffold_723:0.4589526311):0.02420482363):0.004097158389):0.01132666647,(Carm_scaffold_6407:0.4964115807,((Carm_scaffold_2774:0.4861685365,(S_input_RT_scaffold_2008:0.4685732246,(S_1_day_1_scaffold_2029:0.4660971834,(Carm_scaffold_1683:0.4537381195,(S_1_day_1_scaffold_575:0.437884301,S_input_RT_scaffold_376:0.437884301):0.01585381858):0.01235906384):0.002476041191):0.0175953119):0.007304012976,(Carm_scaffold_2402:0.4917080599,(Carm_scaffold_2350:0.4719409025,S_1_day_1_scaffold_2261:0.4719409025):0.0197671574):0.001764489542):0.002939031285):0.002169698854):0.0007257798765,(Carm_scaffold_2640:0.4988788678,((S_1_day_23_scaffold_0:0.4377531848,S_input_FT_scaffold_1214:0.4377531848):0.06011875306,((Carm_scaffold_1524:0.489467123,(Carm_scaffold_676:0.4797000697,(Carm_scaffold_1443:0.4589155519,S_1_day_1_scaffold_2039:0.4589155519):0.02078451781):0.009767053331):0.006339181339,((S_input_FT_scaffold_1236_trim:0.4775598382,(S_input_FT_scaffold_177:0.4700382564,S_input_FT_scaffold_70:0.4700382564):0.007521581874):0.01245477811,((Carm_scaffold_176:0.4450784042,Carm_scaffold_2154:0.4450784042):0.03739207674,(Carm_scaffold_300:0.4566946208,Carm_scaffold_325:0.4566946208):0.02577586014):0.007544135433):0.005791688027):0.002065633489):0.001006929964):0.0004281916324):0.0004982273163):0.0001113498247):1.414193729e-05):5.651240709e-05,(W4_20140711_FC_scaffold_1959:0.4999866678,(Carm_scaffold_1693:0.4999850065,(((S_input_RT_scaffold_201:0.492343659,(S_input_FT_scaffold_2022:0.4803421715,(S_input_FT_scaffold_515:0.4514408607,(S_input_FT_scaffold_791:0.4277788502,S_input_RT_scaffold_8:0.4277788502):0.02366201046):0.02890131078):0.01200148754):0.007602863633,((S_input_RT_scaffold_50:0.4997611784,((S_input_RT_scaffold_2045:0.4977715115,(S_1_day_17_scaffold_396:0.4880267715,S_input_FT_scaffold_2503:0.4880267715):0.009744739994):0.001908981614,(((S_input_FT_scaffold_824:0.479988424,S_input_RT_scaffold_1108:0.479988424):0.01655100334,(S_input_RT_scaffold_1870:0.4906195801,(S_input_FT_scaffold_4120:0.487507845,(S_input_FT_scaffold_836:0.4778307322,(S_input_FT_scaffold_21:0.4282599396,(Carm_scaffold_65:0.4198746463,S_input_RT_scaffold_16:0.4198746463):0.008385293307):0.04957079261):0.009677112735):0.003111735168):0.005919847148):0.00235447351,((S_1_day_17_scaffold_735_trim:0.480217199,S_input_RT_scaffold_80:0.480217199):0.01640832035,(Carm_scaffold_3341:0.4900603412,S_input_RT_scaffold_25:0.4900603412):0.00656517818):0.002268381454):0.0007865923477):8.068524541e-05):0.0001520651334,((S_input_RT_scaffold_431:0.499743798,(((S_1_day_17_scaffold_1563:0.4687096338,W4_20140711_FC_scaffold_6194:0.4687096338):0.02665276693,((S_1_day_17_scaffold_1545:0.4587748627,(Carm_scaffold_118:0.4388453309,(S_1_day_17_scaffold_34:0.4100554963,W4_20140711_FC_scaffold_487:0.4100554963):0.02878983459):0.01992953176):0.0350168294,(Carm_scaffold_2559:0.4857161994,W4_20140711_FC_scaffold_3069:0.4857161994):0.008075492706):0.001570708645):0.003855306864,((Carm_scaffold_8594:0.4821604745,S_input_RT_scaffold_38:0.4821604745):0.01603804729,(Carm_scaffold_2900:0.4866741533,Carm_scaffold_976:0.4866741533):0.01152436856):0.001019185763):0.0005260904407):0.0001536651921,((Carm_06272012_scaffold_708:0.4973686667,(Carm_scaffold_1999:0.4907647873,S_input_RT_scaffold_1312:0.4907647873):0.006603879351):0.002500781814,((S_input_RT_scaffold_3651:0.4996280207,((W4_20140711_FC_scaffold_1532:0.4806004018,W4_20140711_FC_scaffold_1895:0.4806004018):0.01889146507,((S_input_RT_scaffold_1603:0.4976317284,(S_input_RT_scaffold_535_trim:0.49188354,(W4_20140711_FC_scaffold_3943:0.4828067067,(S_input_RT_scaffold_255:0.4704089791,(Carm_scaffold_152:0.4330396679,(W4_20140711_FC_scaffold_9:0.4076058989,(Carm_06272012_scaffold_46:0.3745248501,Carm_06272012_scaffold_48:0.3745248501):0.03308104876):0.02543376901):0.03736931122):0.01239772756):0.009076833289):0.005748188402):0.001477720617,(S_input_FT_scaffold_2051:0.4990015178,((S_input_RT_scaffold_2724:0.4968504061,(S_input_FT_scaffold_3710:0.4950447017,(S_input_FT_scaffold_2554:0.4889842152,((Carm_scaffold_2618:0.4710096979,S_1_day_1_scaffold_154:0.4710096979):0.005425022013,(S_input_FT_scaffold_1305:0.472393785,S_input_RT_scaffold_1001:0.472393785):0.004040934948):0.0125494953):0.006060486525):0.001805704388):0.001634636689,((Carm_scaffold_3916:0.4811018423,S_input_RT_scaffold_1851:0.4811018423):0.01705122088,((((Carm_scaffold_1210:0.4591295711,Carm_scaffold_1788:0.4591295711):0.02386931681,(Carm_scaffold_1112:0.4628347954,S_input_RT_scaffold_1917:0.4628347954):0.02016409244):0.009030805551,((S_input_FT_scaffold_7627:0.4835645542,(Carm_scaffold_141:0.4417422968,S_input_RT_scaffold_780:0.4417422968):0.04182225745):0.005618994336,((Carm_scaffold_2521:0.4685906921,S_input_RT_scaffold_2153:0.4685906921):0.01600695951,(Carm_scaffold_524:0.4799119437,(S_input_RT_scaffold_3347:0.4768423035,((Carm_scaffold_369:0.4407677172,(Carm_06272012_scaffold_125:0.4210090703,Carm_06272012_scaffold_15:0.4210090703):0.01975864692):0.02690393343,(Carm_scaffold_805:0.4598189543,W4_20140711_FC_scaffold_5:0.4598189543):0.007852696291):0.009170652871):0.00306964016):0.004685708005):0.004585896906):0.002846144859):0.003346675992,(Carm_scaffold_3437:0.4941279703,((S_input_FT_scaffold_1799:0.4790143491,S_input_FT_scaffold_9506:0.4790143491):0.01217598817,(((S_input_FT_scaffold_2564:0.4519098785,(S_1_day_1_scaffold_1062:0.4334569377,(S_input_FT_scaffold_829:0.4239104525,(Carm_scaffold_1224:0.4131732179,S_input_RT_scaffold_62:0.4131732179):0.01073723453):0.009546485206):0.01845294085):0.005225352811,(S_input_FT_scaffold_11671:0.4523301052,S_input_RT_scaffold_1816:0.4523301052):0.004805126117):0.02557645462,(Carm_scaffold_2845:0.4691078906,S_input_RT_scaffold_2860:0.4691078906):0.01360379538):0.008478651296):0.00293763311):0.00124839907):0.002776693745):0.0003319796552):0.0005164750193):0.000107931151):0.0003824178668):0.0001361538649):8.581330679e-05,((Carm_scaffold_1265:0.4978156117,S_input_RT_scaffold_344:0.4978156117):0.001860906506,((((Carm_06272012_scaffold_1291:0.4454233021,Carm_06272012_scaffold_40:0.4454233021):0.05060214696,((Carm_06272012_scaffold_724:0.4628347954,S_1_day_1_scaffold_808:0.4628347954):0.02795773838,((Carm_scaffold_1498:0.4625461854,S_input_RT_scaffold_1643:0.4625461854):0.009432202412,(Carm_05012013_scaffold_392:0.4700615611,S_input_RT_scaffold_82:0.4700615611):0.00191682674):0.01881414602):0.005232915191):0.002590974452,(S_input_FT_scaffold_2612:0.4973457486,(Carm_scaffold_2889:0.4946060048,((Carm_05012013_scaffold_272:0.4832703621,S_input_FT_scaffold_364:0.4832703621):0.01018146336,((Carm_scaffold_1714:0.4849783946,(S_input_RT_scaffold_1537:0.4689896279,S_input_RT_scaffold_996:0.4689896279):0.0159887667):0.006478841358,(Carm_05012013_scaffold_1185:0.4857525577,(((Carm_scaffold_151:0.3602727412,S_1_day_1_scaffold_22:0.3602727412):0.1115588693,((S_input_FT_scaffold_1450:0.4412708131,S_input_FT_scaffold_571:0.4412708131):0.02877290145,(Carm_scaffold_447:0.4437555329,W4_20140711_FC_scaffold_13:0.4437555329):0.02628818171):0.001787895974):0.01017803855,(S_input_FT_scaffold_366:0.4781118948,((Carm_06272012_scaffold_719:0.4551817013,(Carm_05012013_scaffold_47:0.4300355269,S_1_day_1_scaffold_76:0.4300355269):0.0251461744):0.0120694939,(Carm_06272012_scaffold_574:0.4630140101,(Carm_scaffold_602:0.4523542879,S_input_RT_scaffold_117:0.4523542879):0.01065972224):0.004237185057):0.01086069962):0.0038977543):0.003742908572):0.005704678309):0.001994589485):0.001154179325):0.00273974379):0.001270674898):0.000969973379,(Carm_scaffold_2227:0.499158957,(Carm_08292012_scaffold_1028:0.4976601762,(Carm_06272012_scaffold_473:0.4864435793,Carm_T13_scaffold_70:0.4864435793):0.01121659689):0.001498780803):0.0004274398292):9.012136579e-05):3.731581688e-05):0.0001556144757):2.801471209e-05):1.578031581e-05):3.327911639e-05):1.372028857e-05,((Carm_scaffold_427:0.4983847632,(Carm_scaffold_1972:0.4875017821,((W4_20141020_scaffold_153:0.3258439512,W4_20141022_scaffold_162:0.3258439512):0.1594715492,(S_input_RT_scaffold_2156:0.480657301,W4_20140711_FC_scaffold_2853:0.480657301):0.004658199426):0.002186281674):0.01088298109):0.001572021348,(W4_20141020_scaffold_644:0.4999239211,((GB_100_scaffold_151:0.4058295189,(5H_02172016_scaffold_102:0.06958739792,W4_20141010_scaffold_7:0.06958739792):0.336242121):0.09403392007,(Carm_08292012_scaffold_1983:0.4997960891,(((Carm_scaffold_2419:0.4928542812,S_input_RT_scaffold_70:0.4928542812):0.006545712756,((W4_20141020_scaffold_911:0.497215619,((GB_TF_B_100percentscaffold_267:0.3340880629,W4_20141018_scaffold_11:0.3340880629):0.1602835671,(W4_20141020_scaffold_733:0.4743884898,(GB_10_scaffold_64:0.3849592852,S_1_day_9_scaffold_19:0.3849592852):0.08942920461):0.01998314013):0.00284398907):0.001711502408,(Carm_08292012_scaffold_233:0.4973821854,(((5H_02172016_scaffold_65:0,S_1_day_9_scaffold_2:0):0.4821590404,((H_salsuginis_2597549888:0.4181779936,(S_1_day_1_scaffold_107:0.3915113318,(S_1_day_122_scaffold_3:0.3050465018,(5H_02172016_scaffold_164:0.2066335636,W4_20141012_scaffold_33:0.2066335636):0.09841293821):0.08646483006):0.0266666618):0.05321761013,(3H_04062016_scaffold_830:0.4561726137,(S_input_RT_scaffold_417:0.4527209661,S_input_RT_scaffold_5307:0.4527209661):0.003451647569):0.01522299011):0.01076343663):0.01279283921,(Carm_scaffold_1445:0.4905614581,(GB_100_scaffold_397:0.4404181178,GB_TF_A_100percentscaffold_106:0.4404181178):0.05014334037):0.00439042147):0.002430305767):0.001544936067):0.0004728724886):0.0001256786743,((Carm_05012013_scaffold_690:0.4977050329,(Carm_scaffold_1482:0.4970286493,(Carm_08292012_scaffold_717:0.4947463926,(5H_03032016_scaffold_521:0.4911316923,(3H_04062016_scaffold_327:0.4804745082,Carm_05012013_scaffold_50:0.4804745082):0.01065718404):0.003614700327):0.00228225667):0.0006763836494):0.001706025213,((S_input_RT_scaffold_492:0.483573291,W4_20141018_scaffold_854:0.483573291):0.01552617621,(S_input_RT_scaffold_79:0.4981526151,(((Carm_05012013_scaffold_765:0.4179983978,((5H_03032016_scaffold_136:0.373887384,5H_09142016_scaffold_254:0.373887384):0.01749861306,(3H_04062016_scaffold_171:0.3878706844,W4_20141119_scaffold_2:0.3878706844):0.003515312698):0.02661240069):0.06486158158,(5H_07132016_scaffold_397:0.4789842075,Carm_08292012_scaffold_180:0.4789842075):0.003875771846):0.01219542038,((S_1_day_87_scaffold_130:0.4595681364,W4_20141022_scaffold_2057:0.4595681364):0.03290627287,(Carm_05012013_scaffold_145:0.4713667481,Carm_08292012_scaffold_867:0.4713667481):0.02110766111):0.002580990531):0.00309721536):0.0009468520968):0.0003115909244):0.0001146144715):0.0002704164561):6.734991785e-05):6.048208549e-05):3.286345662e-05):3.45840557e-06):2.476354764e-05):1.661361951e-06):6.231086861e-07):2.172045458e-06):8.37034635e-07):4.164296959e-06):1.498178424e-06):2.319141709e-06):5.454314447e-07):7.186515338e-08):6.057907989e-07):1.81047359e-07):2.038956387e-07):1.103208635e-07):0):0):0):0):0):0):0):0):0):0):0):0):0):0):0):0):0):0):0):0):0):0):0):0):0):0):0):0):0):0):0):0):0):0):0):0):0):0):0):0):0):0):0):0):0):0):0):0):0):0):0):0):0):0):0):0):0):0):0):0):0):0):0):0):0):0):0):0):0):0);
